# Supplementary material for: ASDmiR: A Stepwise Method to Uncover miRNA Regulation Related to Autism Spectrum Disorder
Source: Front Genet. 2020 Oct 14;11:562971. doi: 10.3389/fgene.2020.562971 (PMC7591752; doi:10.3389/fgene.2020.562971)
Supplement: Supplementary Table 1 — Differentially expressed miRNAs, lncRNAs, and mRNAs. [file Table_1.XLSX]

## Sheet: DiffExpmiR
Differentially expressed miRNAs
miRNAs	logFC	AveExpr	t	p.adjust
hsa-let-7f-1	26.5858	121.364	4.5839	0.00144163
hsa-miR-147a	-36.2432	127.597	-4.28893	0.00248415
hsa-miR-16-1	9.52219	62.1297	3.80304	0.0111234
hsa-miR-30a	-3.16852	18.5938	-3.48973	0.0218388
hsa-miR-183-5p	-6.38132	37.4013	-3.42847	0.0218388
hsa-miR-99a-5p	-7.9812	61.3151	-3.42327	0.0218388
hsa-miR-122	-3.3689	19.2394	-3.23905	0.0349356
hsa-miR-15a-5p	82.3759	575.045	3.11413	0.0459759
hsa-miR-504-5p	-14.7468	119.182	-2.9213	0.0692085
hsa-miR-218-1	-2.16239	15.7204	-2.91276	0.0692085
hsa-miR-194-2	-19.7274	171.151	-2.79573	0.0895171
hsa-let-7f-2	5.08646	32.6573	2.71564	0.100825
hsa-miR-98-5p	2.77955	36.9484	2.6758	0.100825
hsa-miR-200b-3p	-8.00249	92.6833	-2.66751	0.100825
hsa-miR-25-3p	-8.8241	136.182	-2.63265	0.100825
hsa-miR-103a-2	10.3426	102.859	2.61169	0.100825
hsa-miR-30c-2	-6.10158	49.6785	-2.58268	0.100825
hsa-miR-330-3p	-10.1672	70.843	-2.57658	0.100825
hsa-miR-200a-3p	2.58903	18.0889	2.56413	0.100825
hsa-miR-138-1	-41.1342	280.45	-2.44522	0.132548
hsa-miR-181c-5p	-16.8992	109.369	-2.41507	0.136827
hsa-miR-101-1	8.555	76.1821	2.38058	0.143086
hsa-miR-26a-2	3.07641	37.3704	2.35468	0.14312
hsa-let-7a-1	4.01643	78.6819	2.33917	0.14312
hsa-miR-93-5p	-6.41309	76.8139	-2.33153	0.14312
hsa-miR-211-5p	-30.5639	204.385	-2.29024	0.153053
hsa-miR-127-3p	-12.4146	116.28	-2.24958	0.158876
hsa-miR-30d-5p	3.05557	35.0079	2.23183	0.158876
hsa-let-7c	1.2631	9.06426	2.20938	0.158876
hsa-miR-622	29.8316	355.839	2.20825	0.158876
hsa-miR-153-1	-2.30851	22.794	-2.19672	0.158876
hsa-miR-223-3p	-116.14	859.695	-2.18667	0.158876
hsa-miR-222-3p	-3.18669	23.7224	-2.1594	0.158876
hsa-miR-144-3p	-7.3746	47.239	-2.13536	0.158876
hsa-miR-152-3p	-3.52038	63.2659	-2.12811	0.158876
hsa-miR-26b-5p	-8.37184	115.395	-2.12698	0.158876
hsa-miR-219a-2	-7.75172	90.0012	-2.12658	0.158876
hsa-miR-217-5p	-2.5318	12.0698	-2.1228	0.158876
hsa-miR-129-1	-13.0344	177.915	-2.09863	0.161653
hsa-miR-134-5p	-6.79188	70.5575	-2.09432	0.161653
hsa-miR-9-1	-10.8109	57.9182	-2.05153	0.173415
hsa-miR-212-3p	-20.0686	223.911	-2.04426	0.173415
hsa-miR-130a-3p	-3.83115	38.617	-2.00736	0.183437
hsa-miR-203a	-13.539	317.725	-2.00035	0.183437
hsa-miR-31-5p	-3.8368	47.7852	-1.98148	0.185644
hsa-miR-195-5p	-9.75992	99.0846	-1.97593	0.185644
hsa-miR-124-2	-2.82823	44.7981	-1.94026	0.196471
hsa-miR-149-5p	-9.6291	185.637	-1.91693	0.196471
hsa-miR-139-5p	-29.204	292.862	-1.91413	0.196471
hsa-miR-150-5p	-13.6853	125.708	-1.90616	0.196471
hsa-miR-30b-5p	-3.3359	34.1628	-1.90558	0.196471
hsa-miR-196a-1	-8.82694	117.042	-1.89275	0.196488
hsa-miR-23a-3p	-18.3822	276.2	-1.88599	0.196488
hsa-miR-24-2	-5.42262	58.393	-1.87403	0.196488
hsa-miR-197-3p	-20.0359	225.507	-1.86168	0.196488
hsa-miR-326	-55.6744	717.614	-1.86104	0.196488
hsa-miR-154-5p	-2.22543	22.8346	-1.84708	0.196488
hsa-miR-133b	3.5717	49.2994	1.83775	0.196488
hsa-miR-216a	-2.18467	22.2826	-1.83133	0.196488
hsa-let-7a-2	2.50115	38.4873	1.82502	0.196488
hsa-miR-192-5p	-4.98641	63.2213	-1.82237	0.196488
hsa-miR-221-3p	-3.94796	61.9039	-1.8115	0.196488
hsa-miR-30c-1	-11.2661	140.009	-1.80967	0.196488
hsa-miR-128-1	4.32331	72.3372	1.77856	0.205066
hsa-miR-185-5p	-15.8962	200.595	-1.77528	0.205066
hsa-miR-503-5p	-4.83056	51.134	-1.74488	0.215435
hsa-miR-219a-1	57.3933	711.617	1.73353	0.217184
hsa-miR-429	-7.63497	89.552	-1.72685	0.217184
hsa-miR-148b-3p	8.54161	120.374	1.70892	0.218358
hsa-miR-200c-3p	-12.0226	100.38	-1.70556	0.218358
hsa-miR-187-3p	-5.77202	125.068	-1.69167	0.218358
hsa-miR-124-3	1.34585	12.5632	1.69068	0.218358
hsa-miR-128-2	-6.10151	72.6994	-1.68601	0.218358
hsa-miR-375-3p	18.8262	200.583	1.68361	0.218358
hsa-miR-204-5p	-8.22355	107.41	-1.64655	0.232424
hsa-miR-190a	-0.817236	5.80049	-1.63694	0.233881
hsa-miR-34b-5p	-3.46617	36.9165	-1.61907	0.239317
hsa-miR-138-2	-2.9657	40.1712	-1.60736	0.24075
hsa-miR-7-2	-4.25437	72.7831	-1.60329	0.24075
hsa-miR-455-5p	-8.64982	82.3229	-1.59352	0.242412
hsa-miR-218-2	-6.10804	74.899	-1.58139	0.243771
hsa-miR-135a-2	-0.689488	5.49033	-1.57825	0.243771
hsa-miR-485	-3.93501	58.0731	-1.56895	0.245296
hsa-let-7d-5p	-4.06078	104.104	-1.52559	0.261189
hsa-miR-126-3p	-1.15062	14.2597	-1.52212	0.261189
hsa-miR-148a-3p	-0.647479	8.29658	-1.51851	0.261189
hsa-let-7g	-8.47063	151.67	-1.49497	0.269485
hsa-miR-382-5p	-12.5516	55.2873	-1.49019	0.269485
hsa-miR-125a-5p	-10.9876	162.772	-1.48203	0.270625
hsa-miR-377-3p	-1.37183	17.6101	-1.41603	0.30281
hsa-miR-199a-1	-1.31565	8.45745	-1.38326	0.316863
hsa-miR-516b-1	-1.99963	14.5412	-1.37924	0.316863
hsa-miR-210-3p	-19.7296	431.535	-1.30597	0.357287
hsa-miR-32-5p	-4.02962	63.074	-1.27851	0.36835
hsa-miR-16-2	-1.28102	23.6657	-1.26882	0.36835
hsa-miR-299	0.891103	15.4127	1.26056	0.36835
hsa-miR-26a-1	-4.67437	63.0619	-1.26029	0.36835
hsa-miR-495-3p	-0.867121	6.92138	-1.25324	0.36835
hsa-miR-29b-1	-1.86603	25.2088	-1.25237	0.36835
hsa-miR-103a-1	1.88173	44.6211	1.20335	0.394894

## Sheet: DiffExplncR
Differentially expressed lncRNAs
lncRNAs	logFC	AveExpr	t	p.adjust
SCARNA17	939	4220	6.31	1.17e-06
MALAT1	931	8860	5.24	0.000132
LOC401261	104	588	5.13	0.000143
EPB41L4A-AS1	62	263	4.94	0.000208
LINC01138	47.8	491	4.94	0.000208
SCARNA9	262	913	4.54	0.000832
LINC00909	61.5	235	4.52	0.000832
LOC100133091	-154	370	-4.52	0.000832
FAM30A	-20.2	141	-4.46	0.000919
ZFAS1	97.4	518	4.24	0.00213
SCARNA7	421	1070	4.14	0.00269
SCARNA9L	58.5	188	4.13	0.00269
RMRP	634	3040	4.01	0.00401
MIR503HG	-115	799	-3.95	0.00476
TAPT1-AS1	-35.8	354	-3.89	0.00552
AQP4-AS1	-8.96	55.9	-3.82	0.00666
SCARNA1	23.1	119	3.78	0.0073
LINC02324	-3.37	26.1	-3.73	0.0082
LINC00174	-17	105	-3.71	0.0082
LOC90768	-17.9	124	-3.7	0.0082
TPT1-AS1	-32.2	217	-3.69	0.0082
LINC00665	-12.1	75	-3.63	0.00982
LINC00324	14.5	106	3.62	0.00982
MATN1-AS1	-6.8	73.2	-3.59	0.0106
LINC00337	-7.76	43.9	-3.56	0.0111
UPK1A-AS1	-22.7	164	-3.53	0.012
HSPC102	84.1	414	3.51	0.0122
VTRNA1-1	-2.57	7.48	-3.49	0.0127
LINC00304	-38.5	255	-3.48	0.0127
SCARNA8	17.2	180	3.41	0.0158
SCARNA6	184	667	3.39	0.0159
VLDLR-AS1	-13.4	108	-3.38	0.0159
MAP3K14-AS1	-8.23	118	-3.38	0.0159
SCARNA5	173	719	3.37	0.0159
LOC401320	40.3	451	3.36	0.0163
LOC440934	-11.6	103	-3.33	0.0171
LRRC75A-AS1	109	630	3.32	0.0176
LOC105375091	-9.6	49.5	-3.3	0.0176
LINC00467	-4.46	42.5	-3.3	0.0176
LINC01101	-6.36	37.3	-3.27	0.019
ERVK13-1	38.7	349	3.26	0.0194
LOC642648	-40	345	-3.25	0.0195
ZNF667-AS1	-18.6	93.2	-3.24	0.0197
LINC01554	-61.5	438	-3.2	0.0211
LINC01560	12	116	3.2	0.0211
LOC102724194	-21.1	204	-3.18	0.0225
LINC00905	-17.2	89.2	-3.14	0.0248
LINC00528	17.4	190	3.13	0.0251
LINC00656	-22.2	169	-3.12	0.0253
RAMP2-AS1	-73.9	688	-3.11	0.0253
SCARNA10	228	792	3.11	0.0253
NBR2	-28.7	215	-3.1	0.0253
JPX	14.7	74.6	3.09	0.0253
LINC01165	-10.5	55.6	-3.09	0.0253
DSCR4	-7.78	59.6	-3.09	0.0253
PP7080	28	289	3.05	0.0273
TRHDE-AS1	-58.5	727	-3.05	0.0273
FAM138D	-14.8	108	-3.03	0.0288
LOC100505501	-4.47	40	-3.02	0.0288
HAND2-AS1	-7.49	38.6	-3.02	0.0288
ARRDC1-AS1	-14.6	113	-3.01	0.0288
LOC100287792	-7.2	48.5	-3.01	0.0288
CTC-338M12.4	15.6	147	2.98	0.0309
LINC00303	-6.83	58.9	-2.95	0.0339
LOC100506730	-7.12	49.6	-2.94	0.034
FLJ30679	-10.8	104	-2.91	0.0341
LINC01602	-18.3	134	-2.91	0.0341
BAALC-AS2	-3.4	33.2	-2.91	0.0341
MACROD2-IT1	-4.46	22.7	-2.91	0.0341
SHANK2-AS3	-12.4	125	-2.9	0.0341
LOC401357	-39.6	289	-2.9	0.0341
DDC-AS1	-31.4	264	-2.9	0.0341
KCNQ1DN	-13	118	-2.9	0.0341
LINC01658	-5.04	22.9	-2.89	0.0341
MRGPRG-AS1	-14.4	115	-2.89	0.0341
LINC00596	-6.29	38.1	-2.87	0.0357
SNHG12	18.3	208	2.86	0.0369
LOC100128288	-11.8	124	-2.81	0.0411
LOC105376485	-5.14	37.8	-2.81	0.0411
LINC00525	-9.36	92.9	-2.81	0.0411
LINC00687	-6.26	54.5	-2.79	0.0428
LINC00670	-5.12	36.6	-2.77	0.0443
SNHG17	-15	180	-2.75	0.0472
FAM83A-AS1	-8.44	93.5	-2.74	0.0477
LINC00951	-7.31	47.9	-2.73	0.048
MIR600HG	-16.5	132	-2.72	0.0497
TCL6	-13.7	121	-2.71	0.05
LOC339059	-6.61	68.3	-2.7	0.0503
ZNF252P-AS1	-8.34	99.6	-2.7	0.0503
EMC3-AS1	-9.35	121	-2.69	0.051
CIRBP-AS1	-29	258	-2.67	0.0536
LOC100128398	-13.9	142	-2.64	0.0589
THUMPD3-AS1	-12.8	124	-2.63	0.0598
LINC01128	-8.24	89.1	-2.62	0.0603
LOC102723968	-11.1	122	-2.62	0.0603
C1RL-AS1	8.05	106	2.61	0.0611
LOC100128653	-7.77	62.1	-2.6	0.0613
FAM201B	-30.1	240	-2.6	0.0614
LINC00544	-7.04	74.1	-2.59	0.0622
NOL4L-DT	5.98	57	2.59	0.0622
LINC01405	-8.43	87.4	-2.58	0.0622
LINC00652	-5.84	53.4	-2.58	0.0624
LINC01530	-3.71	33.5	-2.57	0.0631
UCA1	-15.3	89.3	-2.57	0.0631
KIAA1656	-5.31	35	-2.56	0.0647
LOC401554	-7.39	68.8	-2.54	0.0656
LOC100132686	7.38	84.9	2.54	0.0656
LOC284788	-4.15	32.5	-2.54	0.0658
LOC441179	-5.57	65.5	-2.53	0.0664
C20orf187	-1.52	10.4	-2.52	0.0686
LINC01465	-29.4	438	-2.51	0.0686
DKFZp779M0652	-19.5	207	-2.51	0.0693
DGCR11	6.85	95.6	2.49	0.0712
HCP5	84.1	1030	2.49	0.0715
LINC00661	-5.42	58.1	-2.48	0.0715
HCG4	26	408	2.48	0.0715
LINC02370	-10.4	91	-2.48	0.0717
LINC02072	-8.32	53.1	-2.47	0.0717
ZNRF3-AS1	-7.51	68.1	-2.47	0.0717
LINC00315	-12.7	116	-2.47	0.0717
DANT2	14.7	131	2.47	0.0717
LOC100129455	-8.02	66.1	-2.46	0.0717
LINC01512	-7.1	59.7	-2.45	0.0733
MGC32805	-4.86	24.7	-2.45	0.0733
LINC01951	-12.3	85	-2.44	0.0741
PSORS1C3	-3.57	29.3	-2.43	0.0758
LOC284912	-11.4	93.7	-2.42	0.0766
LCAL1	-4.89	30.3	-2.41	0.0783
MAPKAPK5-AS1	11.9	123	2.39	0.0803
LINC00575	-3.54	27.2	-2.39	0.0803
LINC00268	-685	2390	-2.39	0.0803
LINC00526	-8.46	124	-2.39	0.0803
LINC01446	-3.4	29.7	-2.39	0.0803
LINC00518	-6.02	58.9	-2.38	0.081
LOC102723566	-23.2	286	-2.38	0.081
LOC105372733	27.3	296	2.37	0.0818
PCAT4	-1.32	7.2	-2.36	0.0832
MIR570HG	-12.3	127	-2.36	0.0843
LINC01973	-3.17	31.2	-2.34	0.086
ASB16-AS1	-15.4	228	-2.34	0.086
LINC00615	-6.15	58	-2.34	0.086
CLEC12A-AS1	-23.8	232	-2.32	0.0888
PCAT18	-12.1	101	-2.31	0.0913
MAPT-AS1	-27.5	353	-2.31	0.0919
LINC00474	-4.38	34.3	-2.3	0.0936
FLJ38576	-14.5	153	-2.27	0.098
LINC02291	-2.43	17.4	-2.27	0.0985
FLJ42102	-9.33	95.3	-2.25	0.102
LGALS8-AS1	-14.6	212	-2.25	0.102
LINC00527	-7.7	62.9	-2.25	0.102
GRIK1-AS2	-6.28	92.9	-2.24	0.102
LOC105372990	-8.14	77.3	-2.24	0.102
LOC646383	32.1	317	2.24	0.102
ZNF295-AS1	-10.1	94.5	-2.24	0.102
TTC28-AS1	-5.09	54.4	-2.23	0.102
FAM215A	-16.8	290	-2.21	0.109
DLGAP1-AS1	14.3	226	2.2	0.111
LINC00602	-9.68	109	-2.19	0.112
ADORA2A-AS1	-18.4	143	-2.19	0.112
LINC00469	-3.55	43	-2.18	0.112
RPPH1	83.8	660	2.18	0.112
LOC93463	-8.5	83.4	-2.18	0.112
LINC00851	-4.33	54.8	-2.18	0.112
LOC646029	-5.65	55.6	-2.17	0.112
JMJD1C-AS1	-16.7	277	-2.17	0.114
CCDC26	-2.99	32.1	-2.15	0.118
LOC646471	-7.73	102	-2.15	0.118
DAOA-AS1	-3.59	33.1	-2.14	0.118
LINC00671	-9.41	135	-2.14	0.118
LOC151760	-4.93	63.9	-2.14	0.118
FAM27E5	-8.94	87.8	-2.14	0.118
FLJ40194	-7.59	105	-2.14	0.118
LPEQ6126	-8.32	78	-2.13	0.118
MIR99AHG	-3.91	32.8	-2.13	0.119
SCARNA23	-1.81	12	-2.12	0.119
DLEU1	7.9	120	2.12	0.119
LINC01620	-9.34	64.4	-2.11	0.12
LINC01561	-8.11	85.7	-2.1	0.124
LOC400940	4.84	75.6	2.1	0.125
LINC00839	-11.8	125	-2.09	0.125
LINC00893	8.55	144	2.09	0.125
FAM230B	-8.29	45.5	-2.08	0.125
LOC84214	-8.6	59.8	-2.08	0.125
LOC100294362	-6.94	91.8	-2.08	0.125
ARHGAP5-AS1	-4.37	49.4	-2.08	0.125
FER1L6-AS2	-5.24	43.4	-2.07	0.125
FLJ37453	8.45	132	2.07	0.125
KLF3-AS1	11.1	128	2.07	0.125
GRIK1-AS1	-3.04	37.1	-2.07	0.125
LOC400710	-5.94	70.7	-2.07	0.125
SCOC-AS1	-5.27	48.2	-2.06	0.126
LOC105369520	-8.18	91.6	-2.06	0.127
DSCR9	-3.22	50.5	-2.05	0.129
CSNK1G2-AS1	-12.3	139	-2.04	0.132
LINC00334	-8.12	114	-2.02	0.135
LINC01711	-7.14	71.3	-2.02	0.135
LOC105369183	-30.2	291	-2.02	0.136
LINC01879	-3.55	35.7	-2.02	0.136
LINC01783	-12.1	101	-2	0.139
LINC00028	-4.3	49.6	-2	0.139
KU-MEL-3	-3.95	25.1	-1.99	0.143
KCTD21-AS1	-5.15	73.5	-1.98	0.145
SATB2-AS1	-4	38	-1.98	0.145
KIAA0087	-6.1	71.7	-1.98	0.145
CELF2-AS1	13.3	203	1.97	0.145
GASAL1	-8.45	115	-1.97	0.145
LOC101928673	-10.2	150	-1.97	0.146
LOC100996455	-5.98	82.3	-1.96	0.146
SNAI3-AS1	-6.94	55.9	-1.96	0.146
LOC100289580	-3.33	33.7	-1.94	0.152
IGF2-AS	-17.9	299	-1.94	0.152
LINC00221	-3.01	27.4	-1.93	0.154
LOC100049716	-17.5	176	-1.93	0.154
LOC100131496	-4.56	49	-1.93	0.154
LOC643406	-5	53.8	-1.92	0.155
SPATA41	3.8	36	1.92	0.155
ACOXL-AS1	-5.41	55.2	-1.92	0.156
DGCR5	-16.3	233	-1.91	0.157
FBXL19-AS1	5.68	72.7	1.91	0.158
SSBP3-AS1	-11.7	142	-1.91	0.158
TTTY11	-2.12	22.7	-1.9	0.159
FLJ34503	-4.6	50.6	-1.9	0.159
LINC00114	-4.36	51.5	-1.9	0.159
LINC02487	-2.64	25.1	-1.89	0.159
LOC101929163	-16.9	165	-1.89	0.159
LOC100506271	-7	87.5	-1.88	0.161
LOC101928957	-6.53	104	-1.88	0.162
LINC01949	-7.2	82.5	-1.87	0.162
DLEU2L	5.74	54.3	1.87	0.162
EWSAT1	-6.4	61.2	-1.87	0.162
LINC01551	-4.53	44.7	-1.87	0.162
MTUS2-AS1	-7.04	86.3	-1.87	0.162
FLJ30901	-12.9	155	-1.87	0.162
EXOC3-AS1	-9.15	125	-1.87	0.162
LINC00476	12.6	194	1.86	0.162
LINC00302	-6.58	56.4	-1.85	0.164
LINC01567	-8.1	72	-1.85	0.164
CASC2	-5.16	67	-1.85	0.164
GAS8-AS1	-5.53	60.4	-1.85	0.164
DIAPH2-AS1	-2.66	27.6	-1.85	0.164
LINC01559	-2.42	24.4	-1.85	0.164
WEE2-AS1	-4.85	88.1	-1.83	0.167
DLEU2	53.7	658	1.83	0.167
RHPN1-AS1	-6.77	77.5	-1.83	0.167
LOC105373042	-10.2	71.1	-1.83	0.167
PINK1-AS	5.67	127	1.83	0.167
LINC00299	11.8	103	1.82	0.169
MGC27345	7.34	151	1.82	0.17
LOC100128988	-3.02	23.7	-1.81	0.171
LINC00161	-2.05	26.9	-1.8	0.174
PP12613	-3.31	35.7	-1.8	0.174
RAET1E-AS1	-31.5	357	-1.8	0.175
LINC00643	-4.37	55.6	-1.79	0.177
TSPEAR-AS2	-9.76	150	-1.78	0.179
LOC399975	2.73	28.4	1.78	0.179
LINC00305	2.96	41.1	1.78	0.179
LINC00479	-10.9	146	-1.78	0.179
TFAP2A-AS1	-3.34	41.9	-1.75	0.188
LINC00189	-8.92	59.7	-1.74	0.189
LINC00943	-3.55	48.9	-1.74	0.189
ERC2-IT1	-5.58	55.6	-1.74	0.19
LINC00898	-11.1	155	-1.74	0.19
MIR7-3HG	-6.67	101	-1.73	0.192
LINC00982	-8.23	164	-1.73	0.192
LOC286359	-3.22	41.9	-1.73	0.192
FAM222A-AS1	-4.3	36.9	-1.72	0.194
LOC105371114	-8.01	99.7	-1.72	0.194
LOC401191	-3.85	35.5	-1.72	0.195
LINC01164	-7.73	117	-1.71	0.195
C8orf31	-9	107	-1.71	0.196
SPART-AS1	-1.37	19.2	-1.71	0.196
LINC00301	-3.04	24.4	-1.7	0.196
PWAR6	5.21	37	1.7	0.196
FAM87A	-3.88	59.1	-1.7	0.196
ATP6V0E2-AS1	7.03	136	1.7	0.196
UMODL1-AS1	-7.19	85.1	-1.7	0.196
LINC01341	-2.83	37.2	-1.7	0.196
LINC02167	-16.1	234	-1.7	0.196
HNF1A-AS1	-8.41	66	-1.69	0.197
LCA10	-5.54	116	-1.68	0.202
MIR646HG	5.41	72.8	1.67	0.202
HOXB-AS3	-9.34	139	-1.67	0.202
LINC00326	-1.17	14.9	-1.67	0.202
TERC	10.9	143	1.66	0.205
AFAP1-AS1	-2.91	55.6	-1.66	0.206
LINC02363	-5.24	82.7	-1.66	0.206
LOC101930026	-10.2	121	-1.65	0.207
HCG9	-2.51	38.8	-1.65	0.209
C5orf17	24.1	341	1.64	0.211
FLJ37035	-5.34	86.1	-1.63	0.216
UBXN7-AS1	-7.57	70.3	-1.63	0.216
NPCDR1	13.4	143	1.62	0.217
LRRC2-AS1	-10.1	169	-1.61	0.22
LINC00167	2.88	49.9	1.61	0.22
KTN1-AS1	-5.82	117	-1.6	0.223
LOC254028	-6.87	68.8	-1.6	0.224
COL18A1-AS1	-18.2	315	-1.6	0.225
H1FX-AS1	-8.49	139	-1.59	0.226
LINC00994	-2.94	33.8	-1.59	0.227
AGPAT4-IT1	-4.28	97.3	-1.59	0.227

## Sheet: DiffExpmR
Differentially expressed mRNAs
mRNAs	logFC	AveExpr	t	p.adjust
SPART	40.1668	172.73	6.08524	0.000118485
TIGD7	26.3237	87.9064	5.86291	0.000174518
UBXN2A	18.755	137.501	5.73708	0.000174518
PRPF38B	133.951	639.117	5.69395	0.000174518
GIMAP8	89.4464	422.024	5.69325	0.000174518
RBM12B	113.63	466.963	5.58868	0.000236478
RNF168	45.9913	292.824	5.53675	0.000236478
RNF145	73.1696	410.984	5.53661	0.000236478
HMBS	-35.319	161.001	-5.46943	0.000284409
SACM1L	146.031	793.21	5.44658	0.000284409
ESF1	30.2595	91.3863	5.41644	0.000284409
CWC27	48.0823	232.931	5.40081	0.000284409
RBM39	282.956	1849.34	5.38941	0.000284409
MTF2	98.4952	493.896	5.38316	0.000284409
PNRC2	325.056	1727.66	5.34938	0.00028671
MYO1C	-13.8817	126.13	-5.33356	0.00028671
MUM1	22.0264	150.311	5.33272	0.00028671
CUTC	75.0519	468.326	5.30715	0.00028671
FTH1P3	-54.9604	366.155	-5.29888	0.00028671
FXR1	128.832	578.289	5.29156	0.00028671
ATRX	67.8003	309.046	5.26055	0.00028671
TGFBR1	156.095	982.452	5.25585	0.00028671
PLCH2	-42.9166	355.663	-5.2539	0.00028671
FIZ1	-114.872	719.424	-5.25099	0.00028671
PRPF18	64.1174	319.719	5.2356	0.00028671
BAG5	44.8595	220.54	5.23076	0.00028671
DTX4	-57.7877	351.957	-5.22257	0.00028671
TRMU	20.6166	147.832	5.2169	0.00028671
ZNF830	38.8163	171.077	5.21639	0.00028671
RBSN	22.249	149.983	5.21204	0.00028671
CCDC34	-19.9482	121.35	-5.20288	0.00028671
RNF6	48.1253	221.899	5.20165	0.00028671
SOX5	-13.9364	64.15	-5.20092	0.00028671
SNORD95	490.169	2219.1	5.18774	0.000287359
ARMCX3	35.9793	185.384	5.18244	0.000287359
FYTTD1	81.5162	423.954	5.18187	0.000287359
ZNF136	39.7309	209.016	5.16949	0.000296273
SLC17A9	-28.393	188.499	-5.15294	0.000311642
ZNF808	112.895	666.636	5.13776	0.000317246
CRLF3	213.36	1215	5.1369	0.000317246
TTC24	-65.7758	278.899	-5.1328	0.000317246
PNN	140.538	662.902	5.12687	0.000318347
UCP2	-387.768	1235.63	-5.10817	0.000320611
DDX3Y	268.308	514.101	5.10227	0.000320611
R3HCC1L	46.3746	291.462	5.10015	0.000320611
CNBP	359.539	2065.45	5.09893	0.000320611
ZNF770	68.9201	313.266	5.0962	0.000320611
HIC2	-109.334	729.191	-5.09293	0.000320611
CCDC47	53.2376	298.762	5.0921	0.000320611
MKRN2	47.2405	411.29	5.08718	0.000321016
TICAM1	-38.0096	246.811	-5.08318	0.000321016
ZNF200	25.5988	190.643	5.07567	0.000325951
HNRNPH3	88.0084	484.192	5.06657	0.000329035
RIT1	78.3841	422.245	5.06544	0.000329035
ARID4B	82.0331	406.848	5.05869	0.000333268
CARM1	-66.9351	276.605	-5.0454	0.000335568
CXCR3	-23.2848	137.457	-5.04425	0.000335568
LRWD1	-21.6035	153.932	-5.04153	0.000335568
RSF1	62.6532	312.984	5.03938	0.000335568
LRRC73	-19.251	62.6878	-5.03337	0.000335568
PSMF1	-432.585	1219.68	-5.03314	0.000335568
SNORA21	65.0328	228.431	5.03112	0.000335568
INTS11	-33.9726	236.735	-5.01779	0.000345813
ZNF518B	43.6984	256.817	5.01764	0.000345813
ZBTB43	18.8614	127.831	5.00553	0.00035989
ZNF740	43.6831	308.068	5.00078	0.000362211
ZKSCAN1	43.4266	302.211	4.98937	0.000366007
DNAJB6	133.985	1029.76	4.98794	0.000366007
TOPORS	70.0464	285.387	4.98792	0.000366007
ZNF322	25.7429	111.013	4.9856	0.000366007
FER	23.5236	112.322	4.97894	0.000367125
ZNF569	11.1978	73.2469	4.9765	0.000367125
SNW1	70.8027	388.641	4.97271	0.000367125
SNORD50A	276.203	845.989	4.97137	0.000367125
COCH	-19.9101	142.394	-4.9674	0.000367125
OTUD3	18.1199	134.734	4.96687	0.000367125
STARD4	38.9433	169.676	4.9447	0.000396443
RANBP10	-92.3528	381.309	-4.93661	0.000396443
PDX1	-102.557	677.717	-4.93401	0.000396443
CRACR2B	-73.3443	429.919	-4.92938	0.000396443
SCN1B	-45.2964	189.344	-4.92788	0.000396443
MYBL2	-23.2691	144.914	-4.92617	0.000396443
ZNF350	34.9466	192.545	4.92573	0.000396443
SLC1A5	-57.4288	362.796	-4.92451	0.000396443
FAM13C	-58.8259	257.889	-4.92297	0.000396443
ZNF420	31.8909	149.713	4.92096	0.000396443
UBALD1	-203.755	838.878	-4.91973	0.000396443
STK4	345.361	2457.31	4.91576	0.000396443
EIF4A2	160.364	777.758	4.91505	0.000396443
KANSL2	33.5016	234.125	4.91135	0.000397432
RENBP	12.3836	86.1709	4.90918	0.000397432
ZNF780B	130.449	483.421	4.90715	0.000397432
RSRP1	223.147	1259.63	4.90325	0.000400135
CPNE5	-21.8436	129.372	-4.90073	0.0004004
ATG7	79.4344	444.854	4.89279	0.000410595
ZNF283	22.6635	124.718	4.88601	0.000418899
HNRNPF	181.494	1033.48	4.88012	0.000422991
LUC7L3	172.437	844.565	4.87926	0.000422991
USP48	76.5656	479.334	4.87253	0.000428871
KNOP1	22.6656	133.255	4.87025	0.000428871
ENOPH1	55.4365	303.17	4.86946	0.000428871
HSP90AB1	235.236	1413.6	4.86378	0.00043562
RBM8A	54.0958	332.018	4.86094	0.000436915
SNORD54	232.15	608.825	4.84559	0.000461923
AHSA1	57.7392	367.759	4.84361	0.000461923
STN1	53.4428	344.171	4.84208	0.000461923
MTERF4	47.8833	280.115	4.83086	0.000481104
TGM2	-29.9525	197.45	-4.82825	0.000482216
SART3	57.4439	339.904	4.82246	0.000489188
SH2B2	-43.3915	300.543	-4.82091	0.000489188
SNORD21	67.9447	252.334	4.8165	0.000490021
ZNF701	45.0477	187.565	4.81381	0.000490021
ATXN7L3B	97.4025	570.429	4.81276	0.000490021
DAP3	69.9682	425.603	4.8125	0.000490021
ZNF776	79.4524	492.2	4.80773	0.000496175
DACT3	-30.7273	206.257	-4.80294	0.000502483
TM2D3	57.3777	396.039	4.79782	0.000506308
DYNC1LI2	52.6771	381.918	4.79695	0.000506308
GALNT9	-23.29	126.703	-4.79317	0.000506308
PHF20	52.6883	348.609	4.79312	0.000506308
NME4	-38.7234	304.743	-4.79172	0.000506308
HNRNPA2B1	282.734	1924.44	4.78547	0.000516256
ADIPOR1	-980.513	3163.48	-4.78272	0.000516511
BBX	62.0735	433.514	4.78169	0.000516511
SUGT1	55.5836	300.942	4.77904	0.000516978
ZNF324B	-178.529	1236.07	-4.77656	0.000516978
PLEKHB2	116.273	728.351	4.77608	0.000516978
ITPKB	51.3339	354.153	4.76029	0.00054989
ZNF224	47.9177	270.034	4.75857	0.00054989
SLC39A7	25.6615	179.279	4.75309	0.000559002
SF3B4	-22.8015	150.932	-4.7513	0.000559148
CNPY4	12.6449	101.929	4.74211	0.00057312
MRFAP1L1	49.8386	237.61	4.74118	0.00057312
POU2AF1	-33.7286	164.84	-4.74055	0.00057312
HABP4	15.4334	116.3	4.73456	0.000584051
SCAPER	49.0924	269.998	4.72699	0.000592779
RPS16	628.482	3565.5	4.72575	0.000592779
WDR73	33.0167	278.801	4.72499	0.000592779
ZNF594	44.6897	127.188	4.72454	0.000592779
MTERF1	29.8481	136.843	4.71813	0.000596022
BCLAF1	135.451	827.202	4.71667	0.000596022
ADRA2C	-47.0729	400.101	-4.71636	0.000596022
MED7	45.3533	241.997	4.71629	0.000596022
STAG1	56.3553	310.941	4.71524	0.000596022
PKD2	24.7334	143.166	4.71275	0.000598409
AAGAB	26.3231	161.687	4.70548	0.000613204
IGLC1	-61.5872	283.441	-4.70283	0.000613204
RABGGTB	80.1351	385.94	4.70013	0.000613204
OTUD7A	-130.738	826.142	-4.69665	0.000613204
SRSF5	390.51	2552.55	4.69642	0.000613204
SRSF6	153.522	1054.83	4.69621	0.000613204
TNFRSF10B	36.956	247.035	4.69474	0.000613204
TADA2A	23.7634	208.343	4.69214	0.000613204
B3GAT2	-59.9334	402.129	-4.6915	0.000613204
AQP1	-12.4602	71.1405	-4.69088	0.000613204
TP53RK	44.0338	262.297	4.68864	0.000613204
REXO4	15.4626	112.209	4.68771	0.000613204
FTH1P5	-68.8335	274.001	-4.68753	0.000613204
ZFP62	46.1417	238.611	4.68288	0.00061797
MAFA	-81.8002	464.26	-4.68287	0.00061797
MOAP1	34.2229	348.702	4.6777	0.000624195
NEK4	24.7639	213.9	4.67458	0.000624195
TASP1	19.3029	150.709	4.67327	0.000624195
HSP90AB4P	30.7505	225.945	4.6726	0.000624195
SNORD15A	19.2598	127.19	4.67169	0.000624195
NATD1	-103.226	777.622	-4.67099	0.000624195
C11orf58	173.936	1030.5	4.67075	0.000624195
GIMAP7	335.103	1208.05	4.66572	0.000626976
IRF2BP1	-19.947	159.605	-4.66557	0.000626976
ABHD16B	-48.0964	237.599	-4.66553	0.000626976
ZNF26	28.0357	132.966	4.66429	0.000626976
MIS12	46.8919	221.457	4.66162	0.000630479
CLPX	62.7088	405.305	4.66033	0.000630479
MOSPD3	-18.7208	204.53	-4.65683	0.000635817
FNTA	66.1778	532.23	4.65353	0.000635817
CNPPD1	-68.2804	261.954	-4.65239	0.000635817
ZNF611	46.7217	263.404	4.65154	0.000635817
CWF19L2	41.7092	218.18	4.64902	0.000635817
DLD	70.9977	384.31	4.64807	0.000635817
FBRSL1	-44.6954	405.748	-4.64727	0.000635817
RBM15	51.5695	403.491	4.64679	0.000635817
PDE6G	-42.6078	149.846	-4.64671	0.000635817
PPIL4	43.9999	252.383	4.6431	0.000636348
MSANTD4	32.5749	162.76	4.6426	0.000636348
MAP2K6	36.2725	224.838	4.64186	0.000636348
RPS6KC1	44.6354	312.845	4.64133	0.000636348
NARS	102.844	730.91	4.6391	0.000636348
CHMP1B	165.177	862.102	4.63839	0.000636348
FAM183A	-19.0538	92.9584	-4.63781	0.000636348
RAB27A	129.561	727.409	4.63648	0.000636654
SHISA4	-30.7594	203.246	-4.63247	0.000644251
HSPA14	20.4894	150.258	4.63132	0.000644251
MYOM1	9.44339	63.225	4.6289	0.000645574
TSN	42.0882	263.69	4.62845	0.000645574
MPHOSPH10	47.811	239.94	4.62665	0.000647278
ING4	45.1434	466.863	4.62482	0.000647543
ZNF600	31.9294	145.625	4.62419	0.000647543
NDUFS1	59.7401	373.513	4.62297	0.000647543
PORCN	-24.2861	112.189	-4.62156	0.000647543
UTP18	51.1004	327.606	4.62009	0.000647543
ZNF292	118.631	709.647	4.61955	0.000647543
AKR1C1	13.9816	66.9436	4.61504	0.000656998
E2F2	-21.5292	105.929	-4.61306	0.000658525
ARHGAP30	107.486	756.367	4.61222	0.000658525
CYS1	-79.9197	341.966	-4.60129	0.000683699
PNISR	185.595	1240.62	4.60126	0.000683699
JRKL	27.8044	120.568	4.59635	0.000694914
METTL26	-69.9026	571.681	-4.59409	0.000696068
POLG2	30.3494	179.537	4.59232	0.000696068
SNORD58A	58.3432	178.325	4.58932	0.000696068
SDHAF2	108.544	862.881	4.58906	0.000696068
SLTM	77.7018	453.761	4.58827	0.000696068
EPHA6	-16.868	63.9401	-4.58825	0.000696068
INSIG2	61.2158	325.516	4.58769	0.000696068
TUBB6	-33.8137	235.979	-4.58603	0.000696068
ZDHHC24	-32.1677	190.558	-4.58515	0.000696068
SYNCRIP	51.0909	432.768	4.58472	0.000696068
PPM1B	102.519	682.581	4.58293	0.000696068
MED16	-37.1012	192.967	-4.58274	0.000696068
MORC3	97.0969	573.511	4.5818	0.000696068
MIGA1	19.796	155.633	4.57593	0.000710501
HSDL1	23.0811	214.007	4.57491	0.000710501
POLR1A	17.8526	170.808	4.5724	0.000714108
TMEM115	-32.3185	179.167	-4.57164	0.000714108
RIOK1	35.6446	228.238	4.56936	0.000715452
TNFSF11	-28.3875	152.718	-4.56865	0.000715452
DEK	126.995	633.207	4.56809	0.000715452
SDF2	46.523	295.303	4.56389	0.00072525
FZD9	-70.111	439.889	-4.56189	0.000726153
ZNF182	17.9986	146.383	4.56115	0.000726153
TARDBP	103.449	815.439	4.5599	0.000726153
ZSCAN29	40.9394	258.634	4.55954	0.000726153
CSNK1A1	142.31	977.975	4.55668	0.000729135
YTHDC1	106.771	711.301	4.55657	0.000729135
AGPS	65.9647	372.869	4.55426	0.000730404
METTL6	30.9654	200.544	4.55385	0.000730404
NCBP3	45.2749	343.423	4.55319	0.000730404
SLC10A3	-37.0618	287.3	-4.55184	0.000730591
PRPF40A	110.966	587.726	4.54909	0.000730591
ZNF563	11.5182	68.5271	4.54907	0.000730591
ERCC4	14.7492	95.0738	4.54879	0.000730591
CDADC1	14.9625	114.159	4.54824	0.000730591
TMEM175	-44.4017	229.523	-4.54669	0.000732419
TSPAN4	-29.7525	277.004	-4.54477	0.000735437
ATP6V0C	-1003.69	2306.44	-4.54312	0.000736404
ZNF397	27.5473	214.021	4.54255	0.000736404
WAPL	81.2647	586.931	4.54017	0.000740907
BICRA	-36.0107	235.6	-4.53864	0.000742661
TMPRSS9	-70.5441	303.122	-4.53772	0.000742661
C7orf25	41.1812	210.32	4.53587	0.000744317
UBE2Q2P2	34.7739	233.119	4.53532	0.000744317
NFIX	-74.0491	365.198	-4.53369	0.00074654
GBE1	33.0897	206.068	4.53201	0.000746877
ADAM17	63.3053	425.007	4.53112	0.000746877
SNORD14E	35.4565	195.869	4.53081	0.000746877
EIF3A	165.787	958.82	4.52936	0.000747485
SARAF	236.264	2284.73	4.5283	0.000747485
CAMSAP2	9.65894	66.8069	4.52787	0.000747485
CHCHD7	26.3828	143.742	4.52335	0.000759055
ZNF45	16.7894	102.148	4.51993	0.000767228
MAGED2	36.0409	201.478	4.51595	0.000777318
KLHL8	34.2007	218.189	4.51209	0.000786808
HIF1AN	43.2113	283.656	4.5113	0.000786808
MTIF2	21.6488	129.822	4.5073	0.000797258
IER2	96.2913	644.898	4.50545	0.000800499
USP32P1	97.6806	240.946	4.50363	0.000802002
DDX21	70.2765	422.596	4.50323	0.000802002
ZNF330	38.4894	236.114	4.50122	0.000804495
RANBP6	50.4763	239.845	4.5001	0.000804495
MFAP1	35.7251	209.033	4.49987	0.000804495
RHOQ	-87.6796	839.114	-4.49886	0.000804969
SNORA33	16.5796	84.8858	4.49507	0.00081444
ECEL1P2	-28.0961	201.87	-4.49423	0.00081444
DNAJA1	82.023	302.499	4.4935	0.00081444
SPOP	67.3467	550.321	4.48903	0.000823735
MYLIP	86.1383	632.634	4.48805	0.000823735
ZNF12	35.6776	199.981	4.48784	0.000823735
NSMCE2	36.3654	177.83	4.48739	0.000823735
CHD2	106.821	835.132	4.48405	0.000830071
PPP2R1B	49.778	392.145	4.48388	0.000830071
CWF19L1	52.5989	374.069	4.48044	0.000837894
TIGD2	9.35919	41.0318	4.47998	0.000837894
SGPP2	-20.782	191.378	-4.47703	0.000845392
YKT6	51.7908	414.55	4.47478	0.000850459
ZNF587B	89.8079	571.634	4.47336	0.000852208
FBXO46	-48.6407	321.983	-4.47235	0.000852208
CD79A	-272.542	610.85	-4.47181	0.000852208
THUMPD1	48.8798	275.175	4.46996	0.000855876
PURB	165.587	1673.23	4.4689	0.000856747
OTX1	-63.1259	318.931	-4.46658	0.000862206
ZDHHC12	-83.882	480.855	-4.46559	0.000862804
AK9	9.88495	66.1324	4.45901	0.000884019
TDP2	121.808	731.355	4.45736	0.000885925
HAUS5	-42.3884	358.013	-4.45688	0.000885925
CAAP1	30.9736	169.845	4.45526	0.000887951
RANBP2	83.2899	419.384	4.45473	0.000887951
CRAT	-19.4165	152.663	-4.45246	0.000891338
FAM98B	15.2961	94.9918	4.45216	0.000891338
DYRK1B	-40.6933	296.257	-4.45143	0.000891338
KIDINS220	86.6921	569.42	4.44871	0.000898569
PAIP2B	17.9506	135.787	4.44767	0.000899494
ZNF14	35.0773	144.156	4.44578	0.000903684
ANKRD30BL	-75.873	261.988	-4.44346	0.000909519
CREBL2	82.3566	503.52	4.44132	0.000914711
TAOK3	90.7281	726.344	4.43534	0.000931698
HERC4	115.59	684.385	4.435	0.000931698
ZNF844	26.3414	118.06	4.43459	0.000931698
ZNF564	24.7686	160.364	4.43233	0.000937527
LRRC20	-38.6634	284.466	-4.42864	0.000948885
RAD21	160.301	1081.24	4.42722	0.000948885
GFM1	35.3128	225.43	4.4252	0.000948885
RASGEF1A	-76.498	381.131	-4.42489	0.000948885
YDJC	-25.8908	160.681	-4.42422	0.000948885
FGF11	-198.21	562.638	-4.42414	0.000948885
SNORD28	612.2	1486.31	4.42409	0.000948885
ZNF271P	45.4626	235.873	4.42122	0.000957336
SNX11	29.4068	254.866	4.41959	0.000960837
PHF14	49.7956	307.872	4.41852	0.000962131
SKIV2L2	130.608	692.091	4.41727	0.000963898
HSPA4	47.3272	303.568	4.41658	0.000963898
ATP6V1H	39.9471	285.49	4.41539	0.000963912
BAZ1B	60.5438	412.39	4.41508	0.000963912
UFM1	57.9211	278.176	4.41397	0.000965421
BEX4	35.0168	221.263	4.41269	0.000967596
GALK2	24.9715	171.27	4.41077	0.000972397
KLC1	114.659	881.064	4.40947	0.00097469
PLD2	-35.9921	335.015	-4.4083	0.000976466
RNF34	48.9893	355.497	4.40678	0.000978328
ACBD5	38.7566	226.442	4.40595	0.000978328
SUFU	-33.5101	245.138	-4.40566	0.000978328
KMT5B	56.6673	460.247	4.40422	0.000978445
FBXO7	-661.953	2897.69	-4.40418	0.000978445
KIF5B	92.6	620.241	4.40203	0.000984308
PYGM	-39.9915	257.61	-4.39996	0.000985463
JAGN1	53.3622	396.155	4.39965	0.000985463
NOM1	44.0296	379.685	4.39879	0.000985463
DDX6	203.018	1694.63	4.39819	0.000985463
BCDIN3D	13.5923	116.899	4.39697	0.000985463
HSP90AA4P	41.9721	136.924	4.39592	0.000985463
UBIAD1	-56.5336	392.507	-4.39573	0.000985463
GJD3	-36.0445	220.39	-4.3945	0.000985463
GOPC	96.2758	649.957	4.39334	0.000985463
ZNF799	17.8238	108.213	4.39311	0.000985463
TMEM186	15.7495	117.55	4.39298	0.000985463
PDIK1L	31.9798	197.051	4.39295	0.000985463
TTC19	40.0282	336.13	4.39256	0.000985463
PPIG	38.096	190.349	4.38604	0.00100704
SMU1	82.6137	601.345	4.38597	0.00100704
KIF3A	17.0843	83.5728	4.38401	0.00101004
DNAJC7	62.5987	377.421	4.38379	0.00101004
SAFB2	56.8999	414.131	4.38319	0.00101004
ZNF841	72.7715	356.698	4.3813	0.00101512
SOX9	-31.0853	230.313	-4.37944	0.00101869
CENPL	10.6257	75.2842	4.37909	0.00101869
LEPROTL1	157.871	1244.82	4.37836	0.00101893
CRBN	126.166	742.27	4.37452	0.00103238
C14orf37	-34.2559	130.102	-4.37262	0.00103767
HSCB	11.2135	104.16	4.37044	0.00104416
SFPQ	163.673	1183.63	4.36934	0.00104602
SPACA9	-27.3179	177.357	-4.36776	0.0010484
RAB3GAP1	54.9172	374.648	4.36745	0.0010484
TRIM52	44.4011	320.088	4.36653	0.0010495
HSPA9	88.8612	599.75	4.36287	0.00106261
CSTF3	36.6859	236.385	4.35983	0.00107316
SIGLEC6	-28.2464	188.697	-4.35857	0.00107344
RAB1A	144.049	926.481	4.35844	0.00107344
LZTS2	-35.9039	297.05	-4.35662	0.0010781
ABCC3	-14.6368	101.385	-4.35533	0.0010781
NAPG	44.3121	301.563	4.35497	0.0010781
RLF	60.7936	431.144	4.35477	0.0010781
RCHY1	81.2229	425.927	4.35288	0.00107943
TAF15	149.134	902.053	4.35133	0.00107943
SRSF1	193.088	1513.74	4.35127	0.00107943
USP47	67.8603	346.479	4.35027	0.00107943
ECI2	30.7419	228.735	4.35003	0.00107943
KCNQ3	-100.493	574.588	-4.34999	0.00107943
CCDC181	-27.4699	118.71	-4.34994	0.00107943
STX4	31.319	291.016	4.34884	0.00108147
MED17	56.4115	391.004	4.34721	0.00108305
ZNF557	25.678	165.636	4.34577	0.00108305
ASNSD1	49.7194	229.183	4.34476	0.00108305
SMARCA5	105.386	627.687	4.34407	0.00108305
ARID4A	61.8122	323.72	4.34379	0.00108305
ESCO1	56.3906	267.098	4.3437	0.00108305
HIST1H2AA	-52.9809	193.457	-4.34348	0.00108305
PUM3	31.2083	162.759	4.34342	0.00108305
PIGV	22.1387	227.077	4.34247	0.00108427
SLC37A4	-31.8084	303.117	-4.34177	0.00108427
KLF1	-41.2648	298.628	-4.3406	0.00108427
NUDT9	14.1705	118.85	4.34006	0.00108427
MSX2	-50.598	214.149	-4.34003	0.00108427
WDR82	158.368	1171.49	4.33885	0.00108507
GABARAP	-685.171	1946.4	-4.33862	0.00108507
MRPS31	35.9059	196.811	4.33757	0.00108703
UNC50	36.1549	281.19	4.33616	0.00108837
CCDC105	-13.7892	117.184	-4.33604	0.00108837
TMF1	62.5989	367.304	4.33278	0.00109961
POLR3H	11.8647	138.204	4.33233	0.00109961
LDHD	-28.2237	151.057	-4.33107	0.00110256
ARL4C	92.9592	607.271	4.3276	0.00111397
TSR1	17.8375	132.039	4.32736	0.00111397
IL18BP	-23.7194	200.146	-4.32597	0.001114
PCF11	91.2482	669.408	4.32576	0.001114
CD244	59.674	327.094	4.32554	0.001114
FAXDC2	-110.516	285.151	-4.32461	0.00111453
FGL2	527.225	3031.05	4.32372	0.00111453
PPP4R2	55.7771	283.407	4.32363	0.00111453
ZNF37A	26.0428	152.93	4.3229	0.00111514
NXPE3	71.0289	516.539	4.32174	0.00111539
PATJ	40.813	269.279	4.32166	0.00111539
GRINA	-158.489	535.873	-4.32079	0.00111667
FAM173B	21.5628	130.52	4.31977	0.00111865
CEBPG	25.1766	185.932	4.31795	0.00112088
SELENOH	36.8335	252.306	4.31786	0.00112088
MBLAC2	16.1042	108.718	4.31752	0.00112088
SLC25A22	-15.972	166.426	-4.31659	0.00112249
KIN	41.1713	259.517	4.31275	0.0011376
DCAF12	-791.213	2881.74	-4.31129	0.00113913
STAG2	114.292	713.774	4.31126	0.00113913
TPPP3	-22.1692	98.9389	-4.30943	0.00114498
CBLN1	-78.0019	146.526	-4.30869	0.00114576
HTATSF1	26.9254	139.983	4.30588	0.0011561
NGDN	27.9446	141.557	4.30534	0.0011561
PARP11	35.3267	204.418	4.30344	0.00116192
NOL8	44.2478	299.31	4.30297	0.00116192
KIF13B	30.3658	238.965	4.30192	0.00116422
C4orf3	96.2526	547.822	4.30085	0.00116656
DNPH1	-27.0225	166.321	-4.2997	0.00116678
SNORD30	30.4671	199.18	4.29956	0.00116678
DESI1	-70.7108	286.578	-4.2991	0.00116678
PANK2	71.5136	431.856	4.29816	0.00116719
CTR9	78.2572	498.451	4.29788	0.00116719
POLR3GL	21.7794	105.913	4.29617	0.00117031
FBXL12	-22.8093	167.297	-4.2961	0.00117031
PROC	-62.1773	301.124	-4.29495	0.00117316
MORF4L1	141.751	1228.94	4.29245	0.00117638
GRIN3B	-37.3127	269.324	-4.29139	0.00117638
RBBP5	35.375	309.656	4.29124	0.00117638
UTP3	46.0526	225.399	4.29121	0.00117638
SMIM21	-27.2251	82.1292	-4.29092	0.00117638
GIMAP4	215.461	1324.91	4.29049	0.00117638
IGKV1D.8	-18.9009	94.4467	-4.29034	0.00117638
ZFP30	14.84	101.576	4.28978	0.00117638
LMF1	-41.3868	164.712	-4.28928	0.00117638
CUL4A	47.4409	319.915	4.28659	0.00118673
PRICKLE3	-24.6966	228.116	-4.2843	0.00119458
PITPNB	74.6463	487.765	4.28388	0.00119458
DDX42	84.0463	499.776	4.28303	0.00119608
MRFAP1	83.9682	536.86	4.28063	0.00120496
RSRC2	51.7196	340.539	4.27872	0.00120496
NUFIP2	99.0532	839.251	4.27869	0.00120496
EIF1AY	135.242	278.516	4.27857	0.00120496
CYB5R3	-190.625	930.591	-4.27836	0.00120496
GRK7	-19.264	156.569	-4.27794	0.00120496
FBXO28	53.0438	378.492	4.27743	0.00120496
HINT3	25.6933	120.581	4.27542	0.00120988
HNRNPR	140.551	847.247	4.27504	0.00120988
EVI5L	-9.84896	93.2856	-4.27474	0.00120988
GPAT4	32.0901	271.12	4.27428	0.00120988
USP9Y	110.066	256.137	4.2708	0.00122454
MAPRE1	112.21	791.002	4.26989	0.00122646
ZNF226	29.9499	195.841	4.26844	0.00123105
ZNF17	21.1605	132.774	4.26764	0.00123158
EFNA2	-52.6063	475.024	-4.26701	0.00123158
CENPBD1	10.1937	89.9684	4.26666	0.00123158
DKC1	27.7656	185.791	4.26622	0.00123158
KRTAP19.5	-166.805	1108.39	-4.26537	0.00123321
NDFIP1	119.865	920.192	4.26477	0.0012334
C17orf77	-22.6387	96.5726	-4.26372	0.0012334
PTPN2	47.0925	295.877	4.26357	0.0012334
IMP3	99.6564	821.777	4.26324	0.0012334
ROCK2	43.7935	287.822	4.26192	0.00123743
ASCC2	-193.34	724.131	-4.26109	0.00123895
SREK1	58.2373	380.855	4.26052	0.00123926
ACSL3	41.1145	270.466	4.25966	0.00124094
HSD17B1	-18.9762	103.698	-4.25833	0.00124511
CAPN5	-17.0725	145.868	-4.25768	0.00124578
APAF1	159.838	935.779	4.25438	0.00125998
UMPS	31.2666	215.052	4.25056	0.00127558
SNORA49	105.149	324.668	4.25022	0.00127558
SMG8	14.2109	119.431	4.24939	0.00127558
TOR1A	38.1559	324.785	4.2493	0.00127558
ICA1	-19.1916	134.76	-4.24686	0.00128565
PAFAH1B3	-76.0319	512.898	-4.24528	0.00129123
PRSS27	-54.8278	389.734	-4.24327	0.00129915
UNC119B	22.7132	226.713	4.24136	0.0013066
ZNF546	14.8326	94.8793	4.24081	0.00130681
NEK1	35.8464	212.254	4.24008	0.00130799
BRSK2	-31.633	266.148	-4.23832	0.0013147
TNFAIP8	60.6026	361.273	4.23685	0.00131985
TACO1	11.7109	108.932	4.23598	0.00132184
EXOC8	45.834	300.793	4.23411	0.00132916
HNRNPU	172.999	1297.11	4.2335	0.00132973
TMEM30A	97.455	703.748	4.23166	0.00133703
TFAM	43.9246	230.594	4.22982	0.0013417
MED4	49.6613	259.198	4.22966	0.0013417
RNF26	-21.7655	139.227	-4.22913	0.0013417
MRPS10	64.4134	432.89	4.2288	0.0013417
NCLN	-78.142	539.194	-4.2281	0.00134285
NGRN	32.0112	222.51	4.22626	0.00135018
NKX3.1	-29.4279	147.273	-4.22451	0.00135708
HLA.DOA	-39.2553	183.326	-4.22303	0.00136248
APMAP	103.31	577.329	4.22139	0.00136886
SLC25A30	20.9821	140.51	4.22054	0.00137082
ZNF417	24.4667	141.647	4.22005	0.00137082
RPA2	37.6268	211.475	4.21855	0.00137647
EXD1	-17.6171	66.0874	-4.21768	0.00137856
NUP35	23.4386	207.878	4.21569	0.00138677
ATXN3	54.5274	362.447	4.21503	0.00138677
ZBTB1	90.2977	483.786	4.21403	0.00138677
OARD1	40.9375	268.839	4.21394	0.00138677
ZNF143	35.2631	269.154	4.21306	0.00138677
TRIM44	59.4737	424.485	4.21285	0.00138677
ROGDI	-325.765	2523.27	-4.21254	0.00138677
RIC8B	17.4979	146.712	4.21234	0.00138677
DHX9	72.9644	503.74	4.21071	0.00139321
B4GALT7	-49.0181	334.249	-4.20818	0.00140394
YIPF5	42.4296	303.299	4.20785	0.00140394
CYP20A1	37.476	274.482	4.20719	0.00140497
STIP1	42.4811	289.217	4.2058	0.00140894
TCEAL1	15.0957	107.019	4.20554	0.00140894
EMC2	44.0214	211.438	4.20316	0.00141364
ZNF790	17.2361	91.436	4.20301	0.00141364
AKAP7	11.9207	79.796	4.20199	0.00141364
BTBD10	34.3647	230.943	4.20198	0.00141364
POLG	25.1143	235.64	4.20164	0.00141364
DNAJB14	58.0612	330.39	4.20132	0.00141364
ZDHHC17	59.0964	410.608	4.20121	0.00141364
GPR146	-33.7452	134.137	-4.20094	0.00141364
ACTR8	32.4266	253.531	4.20044	0.00141382
ZNF780A	40.6968	201.737	4.19987	0.00141441
SPA17	-31.1735	147.218	-4.1987	0.0014166
SIRT7	27.6528	258.071	4.19838	0.0014166
FAM117A	-119.315	574.78	-4.19808	0.0014166
ATP9B	38.4396	328.391	4.19756	0.00141694
MGST2	27.1128	183.891	4.19658	0.00141989
POLL	-15.5628	146.111	-4.1959	0.00142112
IMPA1	68.6795	409.373	4.19486	0.00142332
NOC4L	-12.9483	118.788	-4.1946	0.00142332
SBNO1	70.1982	451.821	4.19299	0.00142991
SNORD75	19.8764	112.394	4.1916	0.00143527
LAMP5	-8.06206	41.0608	-4.18927	0.00144428
AKAP10	63.1528	521.912	4.18875	0.00144428
TUBB2A	-60.8067	369.513	-4.18867	0.00144428
GOLGA4	49.1811	280.958	4.18693	0.0014508
TTC5	13.1727	112.034	4.18659	0.0014508
CCDC78	-15.0442	114.48	-4.18618	0.0014508
HSD17B11	271.454	1804.45	4.18489	0.00145199
LMNB2	-29.7079	289.421	-4.18451	0.00145199
AUNIP	-39.6683	254.565	-4.18428	0.00145199
SRSF9	66.3206	527.367	4.18416	0.00145199
RAB5B	-66.114	423.626	-4.18305	0.00145585
UNC5CL	-12.6166	82.8802	-4.18224	0.00145797
MAPK13	26.3275	237.136	4.18014	0.00146767
LSM12	-98.2161	487.481	-4.17913	0.001471
ERMP1	46.342	283.753	4.17847	0.00147223
FIGNL1	21.4278	129.455	4.1777	0.00147416
MRPS35	26.7237	161.648	4.17711	0.00147499
SENP6	108.23	683.998	4.17593	0.00147932
CDK2AP2	-34.3657	154.039	-4.17518	0.0014811
HLA.DPB2	-27.6382	175.318	-4.17474	0.0014811
HNRNPA1	101.742	556.943	4.17288	0.00148912
LIN37	-18.7806	202.208	-4.17251	0.00148912
JUND	-69.1345	550.225	-4.17129	0.00149377
FAM169A	15.6736	119.959	4.1703	0.00149705
NRM	-30.0744	141.49	-4.16945	0.00149951
GTPBP4	38.5642	234.085	4.16724	0.0015102
MED28	56.9231	495.182	4.16551	0.00151462
MMAA	18.3751	150.245	4.16517	0.00151462
CCT4	77.0678	457.906	4.16497	0.00151462
TNFRSF13C	-430.621	2251.15	-4.16408	0.00151462
THOC6	-115.595	442.608	-4.16376	0.00151462
VPS4B	84.8733	638.368	4.16344	0.00151462
PANX1	20.5069	184.646	4.16272	0.00151462
FAM117B	-109.621	499.866	-4.16194	0.00151462
SAP18	75.334	555.877	4.16164	0.00151462
GGNBP2	89.779	592.557	4.16148	0.00151462
ATAD1	79.4094	434.968	4.16103	0.00151462
MYH16	-26.4142	95.0709	-4.16088	0.00151462
ZNF512	52.9049	371.445	4.16085	0.00151462
TCF20	33.6531	306.834	4.15967	0.00151918
MSH2	34.5103	173.604	4.15835	0.00152457
GCC1	15.8539	163.566	4.15792	0.00152459
COPS5	27.86	198.877	4.15697	0.00152775
RALGPS1	-64.2228	443.971	-4.15639	0.00152871
TOMM20	24.044	162.323	4.15587	0.0015293
IDUA	-14.2538	91.3206	-4.15427	0.00153646
MPP5	14.2599	100.56	4.15246	0.00154501
G3BP1	123.571	938.73	4.15032	0.00155516
APPBP2	67.4389	432.643	4.14997	0.00155516
TMEM136	-22.2494	88.4524	-4.1486	0.00156088
INPP5E	-23.6857	214.046	-4.14777	0.00156088
AP2A1	-88.6011	356.207	-4.14774	0.00156088
SLC25A39	-869.453	3117.05	-4.14702	0.00156088
MN1	-13.3043	99.5399	-4.14694	0.00156088
CLNK	-8.35555	63.2817	-4.14604	0.00156383
RAD51B	29.2238	199.956	4.14555	0.00156427
IGIP	21.3847	136.251	4.14113	0.00158945
SETD4	18.9312	137.192	4.13811	0.00160604
NEURL1	-27.176	212.523	-4.1375	0.00160725
CD36	175.005	800.985	4.13524	0.0016191
ZNF514	15.0941	112.759	4.13452	0.00162109
RTCB	57.6725	422.405	4.13345	0.0016253
CD163	43.2686	169.179	4.13113	0.00163768
SIGMAR1	-60.8532	186.427	-4.13018	0.00164115
FCF1	58.28	363.566	4.1275	0.00165505
PBDC1	22.3391	121.998	4.12723	0.00165505
TRAPPC6B	48.5496	277.1	4.1261	0.00165914
SUMO4	38.4537	227.818	4.12578	0.00165914
APC	40.158	285.54	4.12529	0.0016597
PNPLA2	-121.744	465.405	-4.12375	0.00166715
PDCD4	204.907	1164.31	4.12303	0.00166922
PARM1	-18.5148	89.2684	-4.12127	0.00167527
MFSD1	132.409	946.416	4.12125	0.00167527
POLR2B	139.579	947.283	4.12072	0.00167527
CDX2	-77.5389	469.274	-4.11992	0.00167527
WDR12	18.8113	140.603	4.11939	0.00167527
ATP6AP2	88.2424	719.598	4.11936	0.00167527
GOLGB1	32.0688	233.225	4.11925	0.00167527
C8orf33	16.6644	170.681	4.11829	0.001679
ACAA1	19.589	159.763	4.11668	0.00168704
ALS2	18.8345	135.928	4.11443	0.00169944
TRABD	-51.661	584.987	-4.11223	0.00170964
LIMS2	-35.1465	211.402	-4.11166	0.00170964
GPAA1	-111.476	363.76	-4.11164	0.00170964
AKR7A2P1	-20.8578	109.98	-4.11062	0.00170964
SNORD61	93.8748	242.23	4.11056	0.00170964
MTERF2	10.3388	88.276	4.1105	0.00170964
SPSB3	-48.4241	375.154	-4.10955	0.00171335
RMND1	11.4127	82.0377	4.10754	0.0017215
SSH3	-9.35735	82.9128	-4.10695	0.0017215
TAF7	89.599	407.683	4.10657	0.0017215
RABGEF1	39.7162	303.684	4.10649	0.0017215
USP33	67.8977	429.55	4.10636	0.0017215
SEC11A	84.0523	606.758	4.10585	0.00172227
ZMYND11	55.376	412.529	4.10325	0.00173062
TTC14	112.939	635.083	4.10324	0.00173062
LMO1	-21.6945	200.491	-4.1031	0.00173062
PGGT1B	58.8002	412.388	4.10272	0.00173062
CIB2	-15.1763	80.6366	-4.10265	0.00173062
CNEP1R1	67.2556	442.265	4.10004	0.0017459
SELENOO	-52.0771	369.195	-4.09907	0.00174605
TCF25	54.0262	466.356	4.09887	0.00174605
PPP6R3	100.2	942.63	4.09884	0.00174605
PAPOLB	-43.7325	151.276	-4.09763	0.0017517
SFN	-19.996	161.942	-4.09703	0.00175314
PFN1P2	-827.065	3181.49	-4.09531	0.00176236
ATP6V0E2	-64.408	309.993	-4.09326	0.0017729
ERICH5	-7.44298	54.7334	-4.09286	0.0017729
HENMT1	24.332	125.287	4.09264	0.0017729
NASP	27.689	184.985	4.09026	0.00178254
NFYB	40.5236	154.008	4.09011	0.00178254
ZNF423	-14.1785	85.8182	-4.09001	0.00178254
BZW1	163.018	1093.98	4.08971	0.00178254
ZNF823	9.67485	67.5831	4.08555	0.00180935
GPD1L	14.7124	107.252	4.08464	0.00181308
TPR	64.5279	414.951	4.08336	0.00181672
FREM2	-35.7418	150.021	-4.08272	0.00181672
ST8SIA1	-14.5887	152.92	-4.08254	0.00181672
CRYZL1	30.6467	224.887	4.08241	0.00181672
SYF2	55.0985	312.154	4.08221	0.00181672
CCDC86	-12.4797	106.221	-4.07938	0.00183006
KTN1	49.0554	241.943	4.07929	0.00183006
AFG3L2	49.3285	452.869	4.07921	0.00183006
CYTIP	242.214	2344.69	4.0787	0.00183097
ABHD17A	-85.6762	264.356	-4.07736	0.00183531
ELF1	288.722	2503.34	4.07682	0.00183531
RRAS	-1354.88	2508.73	-4.07679	0.00183531
ZNF443	8.77764	37.8177	4.07633	0.00183531
SLC25A42	-177.434	1989.79	-4.0762	0.00183531
N4BP2	41.9994	211.871	4.07513	0.00184033
CHML	43.7194	189.493	4.07408	0.00184129
SPTLC1	41.6729	327.142	4.07393	0.00184129
HMGN3	28.9194	172.697	4.07344	0.00184129
ATP5A1	179.883	1175.7	4.07326	0.00184129
LOC407835	-18.8538	171.719	-4.07311	0.00184129
GRSF1	64.8619	427.311	4.07235	0.00184407
HECTD1	53.7612	384.284	4.07177	0.00184559
SLC7A10	-63.7865	679.651	-4.07126	0.00184653
PTPN21	-17.2698	143.914	-4.07062	0.00184848
EEA1	42.9583	259.875	4.06996	0.00184918
C12orf10	-41.6995	219.2	-4.06978	0.00184918
REV1	31.4835	239.866	4.06864	0.0018548
MPHOSPH8	55.6696	458	4.06821	0.00185495
THOC1	41.3694	280.891	4.06769	0.00185495
GMPR	-184.302	372.281	-4.06751	0.00185495
MAP2K7	-12.295	73.978	-4.06698	0.00185608
SMIM15	29.9061	159.513	4.06636	0.00185791
C9orf43	-19.1356	129.569	-4.06492	0.00186369
RNMT	34.749	195.61	4.06483	0.00186369
C22orf46	13.003	102.672	4.06446	0.00186369
UEVLD	24.6096	190.235	4.0621	0.0018781
BLOC1S3	-137.937	584.107	-4.06177	0.0018781
OR1L4	-19.5155	94.7714	-4.06019	0.00188356
CENPA	-46.5929	209.102	-4.05997	0.00188356
RNF8	12.2037	107.132	4.05993	0.00188356
NEMF	54.5354	367.149	4.05861	0.00189068
TMEM158	-86.7846	648.755	-4.0573	0.00189378
DDRGK1	34.2552	273.998	4.05719	0.00189378
NAA16	52.5358	323.696	4.05706	0.00189378
ZNF141	67.5881	299.215	4.05618	0.00189378
HNRNPH1	246.019	1628.96	4.05585	0.00189378
ZNF197	17.0962	149.806	4.05581	0.00189378
2020-03-08	-334.882	1385.77	-4.05528	0.00189378
SAFB	78.5842	595.048	4.0552	0.00189378
ASPHD1	-10.4304	64.2829	-4.05493	0.00189378
MAGOH	40.5538	206.666	4.05165	0.00191541
ARFIP1	66.2542	407.596	4.05033	0.00191541
HEXA	34.6309	313.179	4.05009	0.00191541
DDX5	299.513	2369.06	4.04999	0.00191541
PSPC1	88.3255	762.008	4.0499	0.00191541
FAM200B	41.9085	200.414	4.04988	0.00191541
TMX1	149.816	741.01	4.04911	0.00191849
COG4	33.3149	266.419	4.04865	0.00191927
ZNF252P	16.1881	87.8498	4.04735	0.00192635
ARPC1A	51.1671	607.763	4.04616	0.00193272
HNRNPM	165.854	1027.51	4.04438	0.0019435
CNOT8	82.4582	674.144	4.04317	0.0019454
SUPT16H	68.2943	436.351	4.04282	0.0019454
HCRT	-88.4767	471.881	-4.04258	0.0019454
SLC38A2	222.252	1798.72	4.04247	0.0019454
WDR3	17.5818	126.354	4.04204	0.0019454
BIN3	43.3102	342.654	4.04148	0.0019454
FAM189B	-20.8601	190.64	-4.0414	0.0019454
CCDC126	29.3412	180.74	4.0413	0.0019454
EIF4E	18.2776	145.246	4.04012	0.00195078
ZNF146	43.5225	243.461	4.03989	0.00195078
ETV4	-34.1445	166.271	-4.03944	0.00195152
UBE2Q1	-118.916	502.33	-4.03872	0.00195435
ZNF124	25.1293	147.977	4.0379	0.001958
SRM	-67.45	354.035	-4.03727	0.0019601
BPNT1	28.6275	180.376	4.03524	0.00197113
RPL7L1	58.6236	426.346	4.03503	0.00197113
GSK3A	-79.2139	307.114	-4.03477	0.00197113
SRSF7	97.4933	709.974	4.03444	0.00197113
KIF18B	-20.7606	134.385	-4.03357	0.0019725
USP1	60.954	303.059	4.03353	0.0019725
HAPLN2	-28.8603	261.086	-4.03279	0.0019725
TTC33	24.6363	145.924	4.03232	0.0019725
NSRP1	31.33	190.159	4.0317	0.0019725
SNRNP25	-125.129	309.614	-4.03135	0.0019725
GLOD4	53.5102	329.57	4.031	0.0019725
OSBP2	-46.148	163.052	-4.03076	0.0019725
TSPAN33	-59.3779	348.567	-4.03069	0.0019725
AOAH	260.365	1997.86	4.03039	0.0019725
UBE2W	178.265	970.51	4.03032	0.0019725
UCHL3	42.0333	248.074	4.03013	0.0019725
EMG1	27.3313	190.808	4.02904	0.00197827
LOC100129484	-69.6205	348.877	-4.02799	0.00198071
LONP2	57.7248	527.358	4.02776	0.00198071
ETF1	25.7182	198.516	4.0277	0.00198071
GNRH2	-34.3322	193.215	-4.02676	0.00198382
KDM4A	33.9589	298.71	4.02661	0.00198382
ATG12	36.3686	291.972	4.02539	0.00199066
TSR2	15.667	129.141	4.02303	0.0020057
CCNH	64.2311	404.648	4.02279	0.0020057
PDCL	23.021	148.051	4.02225	0.00200723
2020-03-05	40.666	399.245	4.02129	0.0020121
COA3	39.6644	232.397	4.02062	0.00201474
ZC3H12D	-29.7441	272.017	-4.01926	0.0020214
AKT2	-72.8916	340.097	-4.01829	0.0020214
IGHV1OR21.1	-21.0998	100.993	-4.01828	0.0020214
PCNT	18.6033	162.604	4.01811	0.0020214
KCNH2	-98.4294	575.749	-4.01809	0.0020214
RNF20	46.0836	324.96	4.01551	0.00203667
PSKH2	-31.0433	197.744	-4.01549	0.00203667
ZNF484	44.7171	252.953	4.01479	0.00203957
SNORD15B	340.311	869.18	4.01389	0.00204298
PRPF3	52.9758	502.592	4.0137	0.00204298
ZNF702P	11.5503	53.2859	4.0122	0.00205109
EGR1	-43.0575	302.058	-4.01201	0.00205109
ABHD14B	-43.1657	303.498	-4.01075	0.00205856
ZNF441	20.8715	113.45	4.01036	0.00205896
SRPK3	-23.0374	155.302	-4.00978	0.00205939
C11orf54	53.9746	362.679	4.00921	0.00205939
KDM5A	114.738	901.969	4.00906	0.00205939
SLMAP	43.9864	355.194	4.00899	0.00205939
SRP9	96.7849	595.501	4.0082	0.00206307
TTC39C	94.123	840.359	4.00717	0.00206747
BATF3	-97.8457	706.083	-4.00699	0.00206747
DHX15	125.854	863.977	4.00556	0.00207537
UCKL1	-18.9035	126.362	-4.0053	0.00207537
BEX3	36.0601	233.542	4.00498	0.00207537
ZNF551	16.4909	135.395	4.0047	0.00207537
UBQLN4	-70.2567	684.548	-4.00345	0.0020828
TMEM2	81.7998	615.687	4.00175	0.00209396
SNORD63	23.8661	93.7152	3.99998	0.00210159
ARHGEF16	-29.7115	113.819	-3.99956	0.00210159
ANKRD26	17.6115	92.4827	3.99952	0.00210159
CCR2	90.1867	447.546	3.9994	0.00210159
KCNC3	-15.827	100.324	-3.99918	0.00210159
SGTA	-18.9362	167.633	-3.99699	0.00211689
SLC35A3	40.35	236.382	3.99414	0.00213777
UPF2	45.5328	368.868	3.99298	0.00214246
TUBD1	25.0696	193.248	3.9927	0.00214246
C21orf91	64.164	387.202	3.99234	0.00214246
TCP1	160.034	1026.28	3.99228	0.00214246
LSM4	47.177	530.332	3.99177	0.00214263
NUCB2	76.5312	335.619	3.99161	0.00214263
SLC6A9	-15.2681	132.571	-3.99036	0.00215037
CYCS	34.5035	198.087	3.98921	0.00215729
SMARCB1	-46.236	385.95	-3.98844	0.00216109
RGS7	-16.0541	103.506	-3.98811	0.00216118
ZNF347	20.3912	110.061	3.98717	0.0021647
NAPSB	-56.5858	286.668	-3.98687	0.0021647
CHAD	-27.7947	184.034	-3.98658	0.0021647
C2CD4B	-63.4712	284.872	-3.9864	0.0021647
ZMYM1	24.7093	168.153	3.98587	0.00216654
JMJD8	-49.2988	284.299	-3.98436	0.0021759
MAST2	-11.883	128.291	-3.98354	0.0021759
MIER1	104.43	717.883	3.98349	0.0021759
PRMT2	74.3275	560.274	3.98314	0.0021759
XRCC5	157.074	1417.95	3.98291	0.0021759
FOXL2	-160.162	927.061	-3.98285	0.0021759
G6PC3	-25.2359	194.63	-3.98096	0.00218676
GCNA	11.7042	92.5016	3.9809	0.00218676
PJA1	13.5503	135.794	3.98041	0.00218676
SBK1	-51.8413	409.931	-3.98029	0.00218676
PPP1R8	28.9005	262.542	3.97972	0.00218893
LSM8	71.4332	341.019	3.97862	0.00219562
UBXN4	85.6224	658.115	3.9781	0.0021974
DNAJA2	50.4725	298.108	3.97766	0.0021984
NVL	27.4455	222.281	3.97541	0.0022131
EPHX2	20.0558	127.361	3.97531	0.0022131
CD63	160.852	806.573	3.97475	0.00221522
SAR1B	45.2874	235.575	3.97371	0.00222151
DNAJC3	97.1723	539.9	3.9724	0.00223009
TMEM203	25.9209	236.173	3.97179	0.00223267
TCEAL8	19.3603	93.3471	3.97112	0.00223552
ENG	-33.3513	258.004	-3.97067	0.00223552
HEXIM1	38.1885	375.615	3.97052	0.00223552
IGF1	-8.456	49.5095	-3.9692	0.00224344
SPEN	55.8724	554.901	3.96898	0.00224344
FOXJ1	-19.6298	116.822	-3.96842	0.00224563
CDYL2	-10.5517	90.3695	-3.968	0.00224664
NPM1	227.761	1164.45	3.96713	0.00224763
TPRXL	-53.7942	344.706	-3.96703	0.00224763
CDKN1A	-39.8887	214.323	-3.96695	0.00224763
TRMT2A	-17.4007	198.934	-3.96613	0.00224906
NKPD1	-17.9191	108.175	-3.96612	0.00224906
PSMD6	80.4237	510.908	3.96586	0.00224906
PRPF4B	126.631	818.262	3.96534	0.0022509
JADE1	33.8548	356.001	3.9642	0.00225616
PAGR1	49.0727	349.316	3.96413	0.00225616
ALDH1A1	42.1823	195.49	3.96299	0.00226342
SLC35B3	23.1827	151.715	3.96248	0.0022652
JADE3	-11.4238	97.958	-3.96177	0.00226872
DLC1	-17.4753	157.462	-3.9611	0.00227046
STXBP4	22.797	144.776	3.9609	0.00227046
SERPINB6	38.5747	305.754	3.96039	0.00227046
ANKRD27	30.8202	297.846	3.96014	0.00227046
NIPAL3	39.9936	297.685	3.96001	0.00227046
NHLRC4	-12.4634	69.5251	-3.95974	0.00227046
RBMX2	38.4051	282.152	3.95851	0.00227663
OAT	49.5382	332.865	3.95843	0.00227663
PNKP	-39.869	337.669	-3.95626	0.00229307
MED6	39.4876	294.235	3.95563	0.00229596
SYT7	-17.6448	92.5323	-3.95527	0.00229645
ANKRD36	79.7836	526.798	3.95475	0.00229682
SOBP	-13.0696	95.2243	-3.95463	0.00229682
CCDC93	38.052	379.213	3.95387	0.00230084
AKR1C3	36.3328	123.148	3.95334	0.0023029
SIRT3	-27.3863	347.101	-3.95225	0.00230988
ALG3	-57.833	326.002	-3.94935	0.00233201
PMEPA1	-10.7689	110.525	-3.94918	0.00233201
RNF219	39.281	204.215	3.94786	0.0023412
SMC5	51.2457	320.366	3.9471	0.00234236
RSBN1L	70.705	440.102	3.94705	0.00234236
ZKSCAN5	13.6459	143.533	3.94683	0.00234236
KMT5C	-59.0927	483.396	-3.94594	0.00234744
GNL2	43.7381	290.086	3.94542	0.00234744
CDK16	-15.6341	108.157	-3.94537	0.00234744
CPOX	16.2427	172.031	3.9449	0.00234898
C16orf74	-21.1371	186.677	-3.94434	0.00235134
WDR89	45.6984	241.155	3.94288	0.00235893
ZNF669	13.9115	121.983	3.94274	0.00235893
PKNOX1	12.952	140.305	3.94258	0.00235893
C1QTNF8	-17.8166	93.1509	-3.94232	0.00235893
CPSF2	73.7728	530.838	3.94152	0.00236351
CBX3	93.4131	532.462	3.94102	0.00236444
ALDH3A2	24.6918	244.572	3.94082	0.00236444
TPGS2	-54.1218	322.068	-3.94009	0.00236629
ASB5	-8.00396	44.6377	-3.94003	0.00236629
PJA2	159.488	1173.91	3.93948	0.00236865
TCEA2	-14.3759	98.5558	-3.93895	0.00236966
C7orf57	-17.8246	95.5091	-3.93878	0.00236966
SLFN12L	130.163	898.279	3.93746	0.002379
THG1L	19.7562	161.29	3.93667	0.00238353
RPL29	312.063	1890.51	3.9358	0.00238889
CCDC106	-24.5215	188.276	-3.93517	0.00238935
CCT8	79.8068	473.575	3.93502	0.00238935
PHLDB3	-14.5414	136.84	-3.93467	0.00238935
CRNKL1	30.4075	248.919	3.93458	0.00238935
MGEA5	221.532	1792.26	3.93373	0.00239263
OSBPL7	-14.9623	127.818	-3.93364	0.00239263
CDH1	-8.32753	69.9609	-3.93299	0.00239588
ACOT7	-108.143	865.558	-3.93258	0.00239634
FBXL3	122.558	996.262	3.93236	0.00239634
MRPL4	-18.3278	136.953	-3.92987	0.00241397
CFLAR	162.643	1225	3.92966	0.00241397
SRF	-38.4539	345.842	-3.92941	0.00241397
LRRC8A	-17.3186	247.242	-3.92921	0.00241397
IRX5	-98.1405	536.152	-3.92875	0.00241397
IGHV7.81	-6.09711	39.0466	-3.92872	0.00241397
POLR2M	58.8893	391.097	3.92843	0.00241399
MPP7	49.0274	374.033	3.92792	0.00241602
VPS41	96.6818	695.236	3.92753	0.00241695
SMAD9	-11.8969	84.2924	-3.92692	0.00241998
ZNF217	156.202	1269.26	3.92596	0.00242622
HSPH1	67.8594	412.86	3.92389	0.0024412
HAUS6	33.6595	208.355	3.92345	0.0024412
EID1	107.504	536.665	3.92342	0.0024412
ZNF267	89.3526	364.58	3.92321	0.0024412
RWDD2B	-21.7296	125.319	-3.92231	0.00244687
TMEM65	45.0759	310.361	3.92171	0.00244736
CACTIN	-19.6136	128.558	-3.92169	0.00244736
UBL7	-47.876	368.367	-3.9204	0.00245684
PUM2	124.119	1105.56	3.91923	0.00246518
BSN	-101.434	506.35	-3.91598	0.00249327
FAM83D	-44.1136	404.958	-3.91515	0.00249848
NUP58	50.964	407.103	3.91403	0.00250361
SIRT5	24.8238	230.267	3.91402	0.00250361
SNORD94	184.238	740.516	3.91377	0.00250361
SLC9A9	45.509	389.564	3.91319	0.00250641
TMEM160	-60.404	492.731	-3.91206	0.0025145
H2AFX	-44.3543	402.721	-3.91178	0.0025145
SNORD44	85.5399	269.3	3.9115	0.00251451
CLCN3	44.6708	336.373	3.91048	0.00251782
IFRD1	115.566	607.775	3.91044	0.00251782
TMCO6	-18.8857	158.537	-3.91031	0.00251782
PIDD1	-118.756	569.42	-3.9085	0.00253197
FAR1	225.328	1391.92	3.90786	0.00253197
NAP1L4	76.2794	625.737	3.90744	0.00253197
TTC32	14.5998	70.7627	3.90739	0.00253197
WNT16	-17.9106	110.226	-3.90727	0.00253197
OAF	-36.3179	194.328	-3.90668	0.00253197
GABPB1	27.0669	224.456	3.90638	0.00253197
HSPG2	-48.6989	299.866	-3.90633	0.00253197
PIM1	-185.966	1003.04	-3.90632	0.00253197
TCEA3	21.3435	145.276	3.90558	0.00253645
CD1D	-112.022	611.572	-3.90509	0.00253852
AP3M2	27.9872	220.106	3.90458	0.00254024
GPALPP1	34.8425	252.984	3.90436	0.00254024
HEATR3	22.1236	192.719	3.90331	0.00254344
SPACA4	-9.49405	62.463	-3.90287	0.00254344
POLR3B	15.9632	152.289	3.90266	0.00254344
RPUSD4	14.1395	114.905	3.90265	0.00254344
LRRC37A11P	-6.65021	43.2874	-3.90264	0.00254344
SHQ1	25.8708	225.105	3.9009	0.00255545
TXLNGY	129.453	332.796	3.90086	0.00255545
SLC52A2	-56.788	712.097	-3.89982	0.00256283
ZFY	81.1158	239.114	3.89948	0.00256354
ADD2	-23.3569	142.881	-3.89907	0.0025648
DOLK	-19.1531	210.631	-3.8984	0.00256865
BHLHA15	-50.0329	400.17	-3.89743	0.00257546
CD81	-150.079	518.613	-3.89534	0.00259336
HIC1	-50.0838	502.168	-3.89394	0.00260449
GFOD2	-9.07245	63.0795	-3.89365	0.00260466
HDAC1	114.033	972.273	3.89314	0.00260701
TMED9	39.7051	303.091	3.89025	0.00263318
MAL2	-28.8583	122.799	-3.88934	0.00263811
DCAKD	-34.9958	222.362	-3.88921	0.00263811
CSNK2B	-224.103	1151.04	-3.88811	0.00264479
NUP107	47.4005	278.527	3.888	0.00264479
HDGFL1	-65.1426	461.077	-3.88665	0.00265562
RNF121	24.1897	236.514	3.88511	0.00266848
TLNRD1	-45.6054	383.09	-3.88446	0.00267028
MTRF1	33.0023	243.662	3.88415	0.00267028
POLE4	34.7991	227.667	3.88412	0.00267028
SLC12A4	-19.5678	144.508	-3.88294	0.0026784
TUBA1B	-329.903	1967.46	-3.88251	0.0026784
FGFR1OP2	197.092	1290.99	3.88218	0.0026784
RGS20	-38.0791	175.043	-3.88194	0.0026784
UBE2Q2	40.8959	267.539	3.88135	0.0026784
AKAP9	36.791	223.774	3.88079	0.0026784
NRF1	29.1782	304.841	3.88078	0.0026784
ING3	39.0712	321.439	3.88077	0.0026784
C17orf102	-8.39894	54.236	-3.88069	0.0026784
FOXP3	-13.851	92.9157	-3.88062	0.0026784
MAT2B	119.65	838.855	3.87978	0.00268057
ZNF846	11.9341	58.5876	3.87969	0.00268057
EGR3	-18.3892	99.5419	-3.8796	0.00268057
TRIM23	33.7876	221.401	3.87896	0.00268434
UTY	234.905	617.302	3.8781	0.0026904
SYVN1	-27.0462	180.736	-3.87757	0.00269311
COMMD1	24.2992	212.081	3.87616	0.00270323
AHNAK	205.768	1674.59	3.87596	0.00270323
GTF2F2	20.9357	146.869	3.87578	0.00270323
NFE2L2	86.1677	762.346	3.87464	0.0027108
EFNA4	-17.9766	128.888	-3.87451	0.0027108
TAX1BP1	107.041	607.708	3.87291	0.00272043
LGALS8	48.4579	465.777	3.87286	0.00272043
SRBD1	26.8229	211.828	3.87278	0.00272043
GEMIN6	11.3755	78.555	3.87074	0.00273877
CCT5	52.9907	422.424	3.87045	0.00273911
CCT3	48.0942	394.235	3.87004	0.00274059
FOXN2	69.0536	554.152	3.86955	0.00274066
SOCS5	53.6175	412.354	3.8695	0.00274066
EXOSC3	37.0345	250.713	3.86714	0.0027626
ZNF763	17.43	112.93	3.86662	0.00276442
SLC12A5	-44.697	104.5	-3.86644	0.00276442
BUD13	14.3344	138.136	3.86565	0.00276993
SCAF11	80.7455	630.517	3.86435	0.00278031
SNORD55	168.899	573.656	3.86413	0.00278031
CDK7	20.0915	173.39	3.86343	0.00278139
UHMK1	103.37	785.104	3.8632	0.00278139
STAC2	-18.3235	121.529	-3.86318	0.00278139
GNAZ	-32.4934	291.757	-3.86298	0.00278139
SNORD59B	21.1824	127.803	3.86252	0.0027821
SLF2	32.2594	249.562	3.86236	0.0027821
RUNDC3B	-14.2149	105.398	-3.86205	0.0027821
FAM43B	-314.228	1662.4	-3.86168	0.0027821
PIGQ	-12.2937	61.0773	-3.86148	0.0027821
AMD1	132.18	1069.35	3.86135	0.0027821
EIF5B	45.8286	286.6	3.86067	0.00278481
MOB3B	-65.1522	459.009	-3.86057	0.00278481
ATAD3A	-33.1441	224.478	-3.85958	0.00279254
CWC22	50.3603	314.56	3.85917	0.00279411
AEN	-13.3032	129.731	-3.85884	0.0027948
ZPR1	23.9746	229.529	3.8576	0.00280528
ATP6V1E1	56.2657	368.423	3.85665	0.00281255
PFN1	-418.251	1757.64	-3.85581	0.00281873
SAP130	-95.7063	445.085	-3.85496	0.00282364
PAPSS1	51.9849	294.496	3.85484	0.00282364
RDH11	27.0618	302.649	3.85445	0.00282414
AKR7A2	-22.0591	297.63	-3.85427	0.00282414
ZNF525	435.927	2658.57	3.85376	0.00282688
NXN	-15.0034	148.116	-3.85325	0.00282958
COMMD10	47.771	307.908	3.85269	0.00283053
CARHSP1	-23.4168	244.297	-3.85265	0.00283053
KLHDC8A	-42.6061	289.553	-3.85146	0.00283651
FAM13B	50.0013	436.345	3.85145	0.00283651
WDR48	63.5124	445.971	3.85132	0.00283651
ROCK1	98.5705	621.751	3.84933	0.00285514
ZNF28	37.31	199.662	3.84669	0.00288097
POLR1C	32.5952	241.404	3.84623	0.00288204
ANXA2R	37.7961	187.164	3.84608	0.00288204
RPL32P3	39.8112	449.677	3.84579	0.00288238
SNORA27	30.1446	206.376	3.84519	0.00288613
ENO4	-6.24581	37.4712	-3.84403	0.00289067
ACVRL1	-7.8238	83.343	-3.84403	0.00289067
CEP44	18.1179	109.745	3.84401	0.00289067
KIAA0368	48.232	396.566	3.84333	0.00289334
CA5BP1	-13.2727	73.6569	-3.84326	0.00289334
BCL3	-87.1489	254.192	-3.84237	0.00289756
ZNF440	20.1505	139.244	3.84237	0.00289756
TREML4	-30.1744	149.497	-3.84115	0.00290312
C18orf25	47.3743	337.068	3.84111	0.00290312
GPRASP1	17.3096	121.023	3.84083	0.00290312
ASCC3	56.7575	387.541	3.84076	0.00290312
ZUFSP	12.8826	76.3471	3.8406	0.00290312
HELB	54.3036	357.471	3.84014	0.00290533
SNORD8	251.455	710.278	3.83927	0.00291166
OLFM2	-78.6668	457.435	-3.83882	0.00291166
UGP2	72.5593	443.644	3.83881	0.00291166
ARFGAP2	35.5464	325.188	3.8382	0.00291529
SYTL3	48.9454	310.442	3.83798	0.00291529
IVNS1ABP	201.734	1332.55	3.83723	0.00291624
NRDE2	14.68	125.734	3.83709	0.00291624
MXD3	-71.0395	334.995	-3.83692	0.00291624
MT1B	-40.434	282.136	-3.83689	0.00291624
TRAPPC3	29.0855	287.597	3.83652	0.00291753
LTV1	28.2007	173.123	3.83625	0.00291777
PSD2	-18.5354	133.11	-3.83582	0.00291973
EIF3M	151.712	901.702	3.83536	0.0029221
KBTBD2	79.5942	596.896	3.83362	0.00293649
HCN4	-33.7068	251.848	-3.83333	0.00293649
PSMC5	79.8731	429.618	3.83331	0.00293649
COL4A3BP	86.3614	626.735	3.83218	0.00294584
RNF138	65.5625	433.236	3.83196	0.00294584
YIPF3	-136.686	533.339	-3.83017	0.00296257
SOD1	117.662	574.27	3.82996	0.00296257
ZCCHC17	21.4785	151.04	3.82954	0.00296453
ILKAP	20.1789	179.807	3.8283	0.00297398
NMRAL1	18.3759	177.119	3.82799	0.00297398
GRPEL1	20.1322	224.889	3.82778	0.00297398
RER1	72.2258	603.426	3.82771	0.00297398
ZNF513	-122.266	796.067	-3.82677	0.00298167
ALDH16A1	-25.6282	293.405	-3.82613	0.00298606
INTS10	40.776	308.357	3.82562	0.00298911
ALKBH8	16.863	119.236	3.8242	0.00300086
HSF1	-28.3041	308.361	-3.82408	0.00300086
SNX16	23.241	110.847	3.82357	0.00300389
WNT10A	-13.3657	131.564	-3.82135	0.00302627
UQCRB	15.1338	102.769	3.81956	0.00304388
SCCPDH	18.4369	163.198	3.81856	0.00305062
ZC3H13	43.0477	288.054	3.81848	0.00305062
SMAD2	56.9124	487.835	3.818	0.00305198
HSBP1	41.1816	248.487	3.81787	0.00305198
TIMM21	18.7657	115.213	3.81742	0.00305433
EIF2S2	43.6872	296.554	3.81664	0.00306017
ZFAND6	101.542	534.096	3.81642	0.00306017
HTN1	-3.53014	14.8956	-3.81593	0.00306117
PRMT7	19.6456	192.455	3.8158	0.00306117
KIF1A	-11.4968	98.3392	-3.8156	0.00306117
ATL2	60.1083	337.408	3.81341	0.00308239
PNOC	-26.3659	164.12	-3.81312	0.00308239
CYP2D6	-69.6136	491.078	-3.81303	0.00308239
MPV17	-113.564	374.305	-3.81265	0.00308399
SEC23IP	62.0127	465.16	3.81185	0.00309044
ZSCAN12	13.2029	89.5064	3.81149	0.00309187
SMOX	-29.051	152.913	-3.81054	0.00310002
NUP160	50.6064	381.006	3.81008	0.00310258
SLC16A9	-6.93541	45.3355	-3.80984	0.0031026
C12orf45	11.9892	96.6775	3.80841	0.00311474
VPS36	52.6494	417.686	3.8081	0.00311474
KRT77	-17.4581	147.932	-3.80807	0.00311474
ZNF407	29.5846	223.794	3.80747	0.0031189
BRF2	8.20052	118.612	3.80681	0.0031239
SLC33A1	48.4412	334.198	3.80606	0.00312798
FAN1	21.9045	158.379	3.80598	0.00312798
SNORD59A	16.4115	93.9659	3.80561	0.0031295
CEP152	11.2492	83.9138	3.80331	0.00314932
RPP14	22.2207	175.269	3.80304	0.00314932
AGXT2	-23.8683	148.364	-3.80299	0.00314932
GLS	135.558	801.8	3.80293	0.00314932
NBEAL1	19.3956	131.275	3.80272	0.00314932
LOC654342	-27.089	115.13	-3.8023	0.00315146
AZIN1	70.1316	527.8	3.80094	0.00315971
EXOSC7	21.4855	195.426	3.80068	0.00315971
BMS1	37.6585	266.74	3.80066	0.00315971
MYL5	-10.2852	81.6765	-3.80053	0.00315971
ATP8A2	-8.72618	78.476	-3.80041	0.00315971
CCDC97	-66.2234	320.78	-3.7994	0.00316888
DIRAS1	-31.3778	241.032	-3.79904	0.00317029
MZF1	-13.994	143.05	-3.79805	0.00317717
NCK1	54.2926	349.328	3.79785	0.00317717
DHFR2	21.6146	212.121	3.79775	0.00317717
SMARCE1	69.5945	557.288	3.79736	0.00317901
P4HA1	41.3386	274.273	3.79688	0.00318186
AKR7A3	-41.5075	467.735	-3.79461	0.00320616
RPL13	366.392	1643.06	3.79425	0.0032076
FANCM	11.8813	69.6293	3.79395	0.00320846
CAPZA2	211.082	1023.34	3.79305	0.00321641
CHP1	-141.488	909.308	-3.79235	0.00321845
TMEM159	19.3322	181.622	3.79224	0.00321845
TMEM8A	-93.7867	404.18	-3.79208	0.00321845
TMEM121B	-69.5473	411.291	-3.79194	0.00321845
CHD3	61.9808	636.698	3.79139	0.00322206
PROSER2	-19.4769	137.735	-3.79117	0.00322206
PLCL1	18.7858	124.623	3.79047	0.00322761
SNORD1A	12.5368	70.703	3.78813	0.00325314
SARNP	17.2553	124.643	3.78715	0.00325986
ZNF622	24.0314	163.174	3.7871	0.00325986
NEK9	40.6998	354.613	3.78619	0.00326812
RABGGTA	-15.1028	122.815	-3.78548	0.00327391
C3orf35	-7.30332	55.3339	-3.78478	0.00327517
STX10	36.3206	368.185	3.7847	0.00327517
TIAM1	34.068	287.302	3.78468	0.00327517
CCDC14	28.1565	189.968	3.7827	0.00329233
SRD5A1	-41.1807	476.871	-3.78262	0.00329233
SNX22	-24.1386	206.079	-3.78258	0.00329233
SNX19	42.0692	338.459	3.78169	0.00330042
TIA1	112.632	820.053	3.78042	0.00331312
EDRF1	30.48	311.165	3.77818	0.00333373
MSH6	24.5327	176.155	3.77809	0.00333373
TTC3	73.5048	499.426	3.77787	0.00333373
MIEF2	-30.1193	186.137	-3.77783	0.00333373
ZNF566	18.8653	100.826	3.77684	0.00334319
VEZT	28.9369	222.004	3.77645	0.00334512
TMEM52	-52.5204	354.316	-3.7744	0.0033679
SMIM8	40.5299	239.725	3.7741	0.00336879
SOX11	-80.1125	958.721	-3.77256	0.00338523
MRM1	-13.4476	95.9679	-3.77113	0.00339813
BCORL1	-36.3257	358.253	-3.77075	0.00339813
AKTIP	53.7386	354.897	3.77066	0.00339813
BLMH	28.2234	216.166	3.77061	0.00339813
MRPL18	33.9168	264.212	3.76988	0.00340118
LZIC	58.4052	490.61	3.76972	0.00340118
PPP1R21	43.0249	343.292	3.76951	0.00340118
MT1JP	-24.1663	92.4191	-3.76945	0.00340118
MICALL2	-40.7404	420.143	-3.76892	0.00340284
SCYL1	-32.0856	257.966	-3.76886	0.00340284
CD69	61.1505	232.072	3.76727	0.00342011
L3MBTL3	49.6471	388.491	3.76694	0.00342143
TMEM230	92.0755	910.55	3.76659	0.00342295
ENPP4	23.2811	128.584	3.76624	0.00342447
SF3B1	222.411	2104.38	3.76599	0.00342475
NDUFS6	53.1567	397.857	3.76522	0.0034317
ADAM32	-6.60732	47.1049	-3.76418	0.00344197
SNORD60	279.159	769.106	3.76219	0.00346389
TMEM87A	48.8574	392.397	3.76202	0.00346389
CD99	162.615	1015.95	3.76171	0.00346489
KRT26	-26.3162	137.845	-3.76124	0.0034681
COX17	23.3039	181.489	3.76008	0.00347849
HNRNPLL	43.0389	298.027	3.75993	0.00347849
FUT9	-2.96104	18.7144	-3.75975	0.00347849
GNAO1	-15.9331	126.65	-3.75949	0.00347884
TSPAN17	-24.8621	293.193	-3.75905	0.00348158
PTMS	-25.8124	202.659	-3.75883	0.00348158
TMEM221	-31.2507	207.416	-3.75848	0.00348317
PPIE	34.2277	235.734	3.75791	0.00348756
RNF139	42.7627	343.477	3.75681	0.00349897
ABCD3	51.0522	329.763	3.75622	0.00350074
TRMO	19.4488	191.146	3.75622	0.00350074
PSMC6	53.747	234.041	3.75487	0.00351295
TMEM61	-95.3814	568.295	-3.75483	0.00351295
IGHA1	-525.778	1358.23	-3.75424	0.00351412
IGKV2.24	-113.812	293.061	-3.75412	0.00351412
CLIC6	-17.2103	85.5253	-3.75406	0.00351412
SRSF4	80.4999	652.481	3.75268	0.00352921
DARS2	17.6127	174.555	3.7515	0.00353899
IWS1	29.8755	259.496	3.75136	0.00353899
ZNF573	21.6005	160.195	3.75126	0.00353899
MED30	14.3895	116.959	3.75024	0.00354945
SNRPA	-69.0071	329.692	-3.74995	0.00355033
ITGB2	247.735	1592.11	3.74932	0.00355373
RPRML	-31.8466	199.096	-3.74925	0.00355373
FAM110D	-61.2513	759.884	-3.74884	0.0035546
ZC3H8	21.4322	163.345	3.74873	0.0035546
NKD1	-23.1297	201.405	-3.74846	0.0035553
ARFGAP3	26.6088	232.092	3.74794	0.00355721
UTP6	57.0961	413.477	3.74765	0.00355721
OSGIN2	47.864	305.235	3.74749	0.00355721
PYCR3	-28.3269	167.694	-3.74742	0.00355721
DBR1	16.2385	161.189	3.74718	0.00355742
CIR1	51.2507	326.109	3.74671	0.00356079
NECAB1	-28.8193	199.363	-3.74616	0.0035651
ERICH1	29.3761	271.964	3.74589	0.00356572
MCCC1	22.1354	188.069	3.74562	0.00356572
PRMT9	19.2294	151.196	3.74545	0.00356572
C11orf24	-23.6875	141.853	-3.74479	0.00357088
SNORD45C	43.075	258.502	3.74461	0.00357088
PIN1P1	-19.4383	150.873	-3.74405	0.00357545
CRYGC	-20.4203	129.601	-3.74356	0.00357843
HBP1	104.468	798.852	3.74338	0.00357843
TCHH	-22.4849	119.706	-3.7431	0.00357919
GDPD5	-14.206	152.939	-3.74265	0.0035806
EPB42	-120.584	398.606	-3.74219	0.0035806
DCP2	76.4227	660.549	3.74215	0.0035806
CHD6	36.9437	328.482	3.74202	0.0035806
VIL1	-10.014	64.2235	-3.7419	0.0035806
UQCC1	22.5897	206.265	3.74126	0.00358328
PIGS	-59.9534	349.641	-3.74124	0.00358328
SMARCA2	78.5685	598.879	3.74104	0.00358328
ARFRP1	15.773	199.062	3.74026	0.00358863
RSRC1	32.4183	232.9	3.74019	0.00358863
FGF20	-20.7429	133.417	-3.73984	0.00359042
FAXC	-91.7457	589.429	-3.7391	0.00359737
SLC39A13	-55.3289	445.675	-3.73801	0.00360658
LARS2	18.2603	185.27	3.73797	0.00360658
TFB1M	73.974	632.906	3.73759	0.00360875
PHOX2A	-13.5971	102.345	-3.73713	0.00361195
CAMTA2	-27.0426	248.279	-3.73645	0.00361811
DIRC2	-104.849	484.303	-3.73522	0.00363168
MAGEH1	11.3393	85.052	3.73479	0.00363456
RUNX3	-89.6021	523.415	-3.73395	0.00364094
RPS6KA3	126.411	1086.53	3.73388	0.00364094
LYRM2	35.3626	207.094	3.73234	0.00365861
WBP11P1	-19.5684	128.496	-3.73214	0.00365861
MT1HL1	-19.4446	119.461	-3.73158	0.0036618
STXBP3	86.7785	620.38	3.73146	0.0036618
CLIC5	-5.4375	44.46	-3.73112	0.0036618
NME7	11.5885	80.649	3.73104	0.0036618
MIB1	26.049	185.671	3.73069	0.00366357
PARL	104.538	977.658	3.72998	0.00366773
SMC3	46.9269	294.271	3.72982	0.00366773
SNRNP48	30.8805	215.211	3.72959	0.00366773
RPH3A	-9.35703	55.2321	-3.72952	0.00366773
ABCA11P	10.8184	74.2918	3.72916	0.00366973
RPF2	26.2901	134.06	3.72875	0.00367108
RECQL	49.584	285.461	3.72863	0.00367108
ZFP36L2	-343.074	1144.76	-3.72822	0.0036725
ARHGAP45	45.4735	449.503	3.72806	0.0036725
ZFP1	15.2801	101.802	3.72788	0.0036725
LSM14A	103.266	946.535	3.72756	0.00367395
TNPO3	57.0841	487.182	3.72626	0.00368858
CDC42EP5	-34.1856	290.693	-3.72568	0.00369356
WFIKKN1	-22.1684	140.854	-3.72515	0.00369727
EMC6	34.1964	212.065	3.7249	0.00369727
RAB7A	-292.813	1178.13	-3.72465	0.00369727
CLN6	-304.81	1045.42	-3.72456	0.00369727
ID1	-82.5195	309.779	-3.72432	0.00369753
SNRPD3	124.34	769.095	3.7237	0.00370315
STX6	27.4451	268.783	3.72328	0.00370595
IDH3G	-126.876	381.764	-3.72297	0.00370724
LPAR5	-22.8253	216.591	-3.72268	0.00370829
ABRACL	46.058	224.646	3.72217	0.00371189
BLOC1S2	35.2236	207.73	3.722	0.00371189
SLC25A16	26.9994	233.19	3.72134	0.00371795
GTF2H3	32.2104	222.725	3.72064	0.00372461
SLC9A7	-73.3299	392.117	-3.72007	0.00372915
MRPL24	33.2565	202.069	3.71989	0.00372915
PAOX	-169.207	1263.99	-3.7185	0.00374529
SELENBP1	-292.194	824.147	-3.71752	0.00375595
CLUAP1	23.2552	170.791	3.71726	0.00375596
TARS	41.7555	287.074	3.71701	0.00375596
MKLN1	102.212	898.898	3.71689	0.00375596
DCAF13	32.0401	166.647	3.71608	0.00376327
PHLPP2	-15.5428	135.585	-3.71588	0.00376327
NDUFAF3	-111.141	302.164	-3.71573	0.00376327
CBR1	16.5442	136.912	3.71496	0.00377095
ZNF518A	55.7337	294.796	3.71403	0.00377736
SIAH1	23.2497	182.423	3.71392	0.00377736
METTL13	20.148	176.498	3.71378	0.00377736
TM9SF3	120.163	986.859	3.71366	0.00377736
ZNF337	18.9747	209.426	3.71283	0.00378475
CLUHP3	-21.5361	144.741	-3.71271	0.00378475
MYL4	-52.3146	204.952	-3.71125	0.00380218
DUSP8	-27.6949	189.411	-3.71063	0.00380791
PEX3	31.3931	220.395	3.70901	0.00382772
LCN10	-40.3828	328.461	-3.70879	0.00382788
NT5M	-62.093	683.673	-3.70834	0.00383
HDDC2	48.7	265.352	3.70822	0.00383
MMP11	-51.031	623.06	-3.70769	0.0038345
CRTC1	-55.448	395.277	-3.707	0.00384031
UPF3A	47.485	511.952	3.70686	0.00384031
ANAPC16	70.8782	552.211	3.70639	0.003844
ACTR6	24.2176	112.72	3.70591	0.00384638
ASAP3	-20.0189	218.59	-3.70581	0.00384638
NDUFA5	42.7035	149.369	3.70518	0.00385229
POLR2L	-61.163	459.849	-3.70437	0.00385962
JAK2	107.704	577.416	3.70425	0.00385962
CRY1	18.05	156.123	3.70401	0.00386003
RNF222	-65.293	498.638	-3.70332	0.00386693
BTBD9	38.2896	309.886	3.70096	0.00389592
TATDN1	14.9266	116.712	3.70087	0.00389592
RTL8A	-37.1756	237.138	-3.70036	0.00390024
ENPP1	-15.9308	126.671	-3.69966	0.00390728
BTBD2	-69.0025	515.21	-3.69906	0.00391288
ACTR3	298.317	3032	3.69837	0.00391934
IPCEF1	69.6943	776.941	3.6982	0.00391934
USP4	111.086	1059.32	3.69678	0.0039366
MTRF1L	22.5808	210.572	3.69659	0.0039366
FOXJ2	-40.0484	353.539	-3.69627	0.00393687
AGMAT	-22.411	158.138	-3.69616	0.00393687
SDHA	71.2933	667.414	3.69337	0.00397317
GTF3C3	39.8169	251.496	3.69318	0.00397317
LMNB1	53.301	271.936	3.69295	0.00397317
DPH3	25.7842	186.53	3.69283	0.00397317
NMD3	55.4541	294.239	3.69049	0.00400316
PPP2CB	20.7823	146.743	3.69035	0.00400316
LEO1	21.015	161.17	3.69016	0.00400316
CPSF4L	-8.65586	37.3785	-3.68896	0.00401776
IGH	-463.993	1253.72	-3.68834	0.00402382
TCF3	-20.1726	182.864	-3.68805	0.0040251
PCMTD1	72.1899	566.393	3.68735	0.00403238
EIF5	84.2257	609.039	3.68661	0.00404039
ZNF131	34.3914	232.869	3.68637	0.00404081
BRAP	28.421	299.337	3.68569	0.00404791
MRPL22	113.059	845.436	3.68518	0.00404988
FBXO30	42.1278	372.716	3.68515	0.00404988
DYNC1I2	46.2411	332.188	3.68461	0.00405266
NAA30	38.358	289.739	3.68455	0.00405266
KLF3	-202.316	1147.59	-3.68403	0.00405739
CUL5	40.7207	259.293	3.68364	0.00405739
UBL3	38.6697	290.214	3.68362	0.00405739
FAM161B	-18.6473	178.143	-3.68318	0.00406099
PMPCA	21.7439	281.498	3.68219	0.0040686
KLF15	-26.079	128.297	-3.68215	0.0040686
GTF2E1	22.0368	161.491	3.68181	0.0040686
PHIP	94.3488	790.966	3.68166	0.0040686
GPSM3	-77.3864	492.776	-3.68165	0.0040686
MAPK8IP1	-89.598	746.551	-3.6806	0.00408121
PURA	-271.064	1100.96	-3.68013	0.00408521
RNF125	53.755	415.687	3.67958	0.00409043
SNORA54	86.3908	358.298	3.67821	0.0041062
ITIH6	-16.3992	97.9463	-3.67792	0.0041062
ERG28	-59.2252	316.321	-3.67792	0.0041062
CCT6A	49.6275	341.443	3.67645	0.00412527
MT1A	-52.1766	187.724	-3.67533	0.00412629
ZNF204P	9.9528	29.5374	3.67524	0.00412629
SNORA6	22.9374	196.092	3.67507	0.00412629
HMG20B	-40.0827	323.78	-3.67506	0.00412629
RABEP1	62.8651	479.571	3.6748	0.00412629
ZNF137P	16.3661	82.1959	3.67469	0.00412629
KRI1	21.8639	173.282	3.67468	0.00412629
RPS4Y1	248.622	563.323	3.67445	0.00412629
PRIMPOL	22.1953	145.989	3.67433	0.00412629
MYO7B	-9.06596	58.7119	-3.6743	0.00412629
ZBTB39	-292.646	1703.44	-3.67418	0.00412629
TSR3	17.0031	143.519	3.67259	0.00414726
FSHB	-9.36712	55.3514	-3.67201	0.00414872
JCAD	-33.1124	183.975	-3.67199	0.00414872
CDC42SE2	253.543	2734.29	3.67189	0.00414872
CCL25	-16.5637	117.125	-3.6699	0.00417586
DHX36	52.6589	347.662	3.66887	0.00418858
GCGR	-113.457	1004.01	-3.66812	0.0041946
RABEP2	-19.4718	176.304	-3.66808	0.0041946
ATP8B4	39.3797	224.255	3.66673	0.00421211
RPL27A	203.376	1047.8	3.66371	0.00425566
QTRT2	22.2467	192.669	3.66345	0.00425665
IPO8	54.7982	400.395	3.66189	0.00427671
CASP4	134.02	812.167	3.66176	0.00427671
CBFB	81.334	694.05	3.66112	0.00428223
B3GNT2	63.3227	392.815	3.66096	0.00428223
TXNRD1	74.4448	548.395	3.66081	0.00428223
B4GALNT4	-12.5206	104.527	-3.6587	0.00430774
LCOR	43.7712	503.75	3.65869	0.00430774
PPP4R3A	60.0149	493.06	3.65858	0.00430774
MYADML2	-33.1963	175.659	-3.65834	0.0043085
C11orf68	-30.2617	203.554	-3.6581	0.00430907
LMF2	-21.0163	169.409	-3.65775	0.00431152
KPNB1	134.59	1019.89	3.65733	0.00431504
EVX1	-10.1347	75.0281	-3.65681	0.00431996
SLC25A6	-486.492	1438.56	-3.65662	0.00431996
LRRC45	-7.26081	64.6113	-3.65564	0.00433218
PODXL2	-92.2222	742.161	-3.65502	0.0043335
INPP5K	-28.3355	286.728	-3.65492	0.0043335
PRDM8	-66.5517	878.834	-3.6548	0.0043335
FAM208A	85.2945	594.72	3.65475	0.0043335
MAK16	23.7326	183.701	3.65458	0.0043335
TNFRSF10D	28.6766	397.243	3.65337	0.00434636
ZNF761	41.454	235.767	3.65337	0.00434636
CENPX	-29.0025	256.478	-3.65177	0.00436862
TMEM179B	-100.838	467.299	-3.6509	0.00437931
CENPP	-13.6277	114.659	-3.64928	0.00440202
DMPK	-33.0321	245.361	-3.64846	0.00441197
CREBZF	87.1633	523.397	3.6482	0.00441298
SLC48A1	-19.0586	181.051	-3.6471	0.00442467
WRAP53	-9.14953	123.784	-3.64708	0.00442467
CCDC151	-5.77556	42.9282	-3.64668	0.00442793
CCDC82	45.5904	219.443	3.64645	0.00442852
COIL	31.6603	320.716	3.64523	0.004438
GNPTAB	46.9993	348.544	3.64519	0.004438
DHX8	47.203	396.25	3.64498	0.004438
FAM170B	-28.6655	226.482	-3.64491	0.004438
LBR	306.698	2215.29	3.64489	0.004438
TOMM70	45.3368	337.568	3.64425	0.00444504
RNF187	-26.631	324.889	-3.64384	0.00444859
METTL25	28.2209	220.231	3.64133	0.00448348
SNORD50B	30.5706	157.028	3.6413	0.00448348
KCNH3	-19.136	191.272	-3.63903	0.00451562
OCSTAMP	-33.0216	223.655	-3.6388	0.00451562
MITD1	33.6829	172.218	3.63868	0.00451562
GPN3	17.4627	107.927	3.63855	0.00451562
LSM14B	8.56059	111.287	3.63723	0.00452702
ZNF699	16.224	116.626	3.63716	0.00452702
NAT9	9.41173	122.213	3.63702	0.00452702
RBM41	25.4609	180.917	3.63702	0.00452702
OR10S1	-12.1425	88.1515	-3.63688	0.00452702
PPP1R11	-64.8179	422.782	-3.63595	0.0045381
ANGPTL8	-99.6915	723.119	-3.63582	0.0045381
MRPL1	37.3135	149.28	3.63463	0.00455217
PCCA	16.5473	130.18	3.63458	0.00455217
TXK	146.934	943.995	3.63402	0.00455833
KLF5	-34.171	311.677	-3.63381	0.00455864
SFXN1	38.0172	322.561	3.63318	0.00456575
SLC4A2	-30.4714	263.077	-3.63295	0.00456634
GMEB2	-22.958	227.991	-3.63082	0.00459848
N4BP2L2	132.552	1107.55	3.62982	0.00461199
NRBF2	83.338	458.536	3.62939	0.00461583
CLEC3A	-8.91262	55.3638	-3.62921	0.00461583
LILRA3	-94.6999	306.634	-3.6288	0.00461789
ATP5G1	-98.0658	343.134	-3.6287	0.00461789
TM4SF4	-11.6762	70.4917	-3.62762	0.00463269
CLCF1	-19.3919	144.274	-3.62728	0.00463523
SIPA1L3	-23.1218	149.376	-3.62677	0.00464048
NAALADL1	-12.4875	121.42	-3.62658	0.00464048
NIN	66.0605	656.254	3.62637	0.0046408
SPATA2L	-11.932	107.331	-3.62544	0.00465213
LAMTOR3	43.1321	242.085	3.62532	0.00465213
MRS2	24.9508	202.28	3.62508	0.00465288
CACNG4	-25.2567	252.197	-3.62415	0.00466536
ZNF638	69.851	499.737	3.62393	0.00466583
SNRPA1	37.1156	219.862	3.62341	0.00466903
DDX55	18.6696	169.042	3.62336	0.00466903
NUDCD1	27.0903	128.59	3.62259	0.00467875
RBM48	25.287	179.871	3.62167	0.00468533
COPB2	66.2538	513.522	3.62167	0.00468533
TYW3	39.3592	251.588	3.62163	0.00468533
RBM25	86.1064	696.782	3.62076	0.00469489
GCLM	25.0833	172.442	3.62069	0.00469489
TCEAL3	-28.5967	162.368	-3.61999	0.00469837
GPBP1	87.4215	640.118	3.6199	0.00469837
FTSJ3	18.4692	151.632	3.61986	0.00469837
RPS3	921.266	5566.29	3.61973	0.00469837
ZNF281	51.5429	488.206	3.61907	0.00470137
SIRT1	185.396	2078.65	3.61902	0.00470137
TPCN2	18.7654	241.986	3.61898	0.00470137
ABCB6	-20.161	193.266	-3.61781	0.00471813
CDC26	42.663	274.587	3.61753	0.00471959
MEN1	-16.8963	141.74	-3.61673	0.00472783
ADPRM	36.4183	200.989	3.61667	0.00472783
PICK1	-13.0679	113.74	-3.61596	0.00473323
NDUFA4	87.279	309.553	3.61588	0.00473323
CSGALNACT2	64.4394	617.504	3.61579	0.00473323
DHRS11	-55.8151	416.222	-3.61413	0.0047544
TMUB1	-18.5633	166.518	-3.61401	0.0047544
MYPOP	-22.7143	211.545	-3.61399	0.0047544
GHRH	-9.53613	90.6384	-3.61366	0.00475557
NUP50	71.4936	587.378	3.61355	0.00475557
ISLR	-45.641	289.728	-3.61309	0.00476022
DDR1	-30.3688	230.41	-3.61235	0.00476973
BAIAP3	-21.5431	160.858	-3.61214	0.00477016
ADSS	52.176	395.501	3.61174	0.00477384
SLC36A4	93.6739	699.323	3.61147	0.00477394
SRSF10	75.5704	595.811	3.61136	0.00477394
TBC1D17	-23.6417	440.901	-3.61099	0.00477475
CD37	-307.224	1491.48	-3.61074	0.00477475
USB1	-37.2124	271.149	-3.61064	0.00477475
GFI1	-18.9451	185.015	-3.61056	0.00477475
DLG4	-6.00702	64.795	-3.61015	0.0047767
UBXN1	26.0206	272.845	3.61008	0.0047767
FANCF	43.2411	276.479	3.60971	0.00477984
VAMP2	-75.9481	413.673	-3.60859	0.00479602
EID3	52.6502	911.914	3.60828	0.0047981
PALM	-19.7481	172.963	-3.60671	0.00481978
RAD1	30.874	266.581	3.60665	0.00481978
FBRS	-25.1504	192.386	-3.60579	0.00483166
ZNF431	28.1946	213.374	3.60528	0.00483715
TRAPPC8	57.0857	423.741	3.60359	0.00485733
TBC1D16	-35.5333	392.758	-3.60338	0.00485733
LRP8	-43.8013	420.826	-3.6032	0.00485733
KIAA0895	-26.3843	194.685	-3.60317	0.00485733
RAB5C	-187.506	942.646	-3.60295	0.00485733
CYP2C8	-3.99386	20.8541	-3.60294	0.00485733
PCED1A	-50.883	236.96	-3.60283	0.00485733
KCNMB4	-19.4604	219.542	-3.60241	0.0048615
IGFBP2	-22.1557	121.185	-3.60059	0.00488623
TRIP11	33.7908	208.369	3.60055	0.00488623
CDK5RAP3	54.4173	359.882	3.60044	0.00488623
ZNF331	9.30972	112.179	3.59971	0.00489592
KIAA1586	43.5483	210.581	3.5991	0.00490331
EXOG	17.3965	144.333	3.59835	0.00491335
ZNF483	7.23693	50.8072	3.59765	0.00492246
CARNS1	-18.3825	177.557	-3.5949	0.00496806
SNORD41	421.628	1943	3.59335	0.00499241
ZNF845	44.0311	159.815	3.59285	0.00499814
SIX6	-12.9369	112.07	-3.59253	0.00500063
YES1	13.462	77.4086	3.59218	0.00500063
KCTD13	-28.536	171.404	-3.59216	0.00500063
GTF3A	83.0937	518.983	3.59193	0.00500142
MAP2K1	44.6454	443	3.59117	0.00500881
KDM5D	97.7125	283.082	3.59115	0.00500881
PRR34	-36.6378	295.465	-3.59088	0.00500987
NCL	116.224	819.542	3.59073	0.00500987
DTX1	-25.5336	251.006	-3.58968	0.00502542
GCNT4	61.1542	317.296	3.58939	0.0050274
FBXO22	31.5924	283.73	3.58879	0.00503503
NUMA1	40.6003	409.624	3.5885	0.00503691
PRSS29P	-123.292	782.588	-3.58719	0.00505735
OXA1L	-181.23	1143.41	-3.58611	0.00507364
C17orf75	14.5132	104.913	3.58567	0.00507546
RAP2C	38.2297	342.063	3.58548	0.00507546
MCM9	19.5011	200.411	3.58535	0.00507546
TIMM50	-48.8673	431.753	-3.58528	0.00507546
HTATIP2	34.1812	263.115	3.58506	0.00507612
RHOG	-175.51	1007.13	-3.58438	0.00508526
WDR5B	15.7886	117.445	3.58412	0.00508663
GPD2	24.6326	154.458	3.5838	0.00508925
POLK	36.1985	240.556	3.58341	0.00509305
IKBKG	-11.5603	86.4141	-3.58059	0.00513867
PEX13	24.6492	208.522	3.58055	0.00513867
ARFGAP1	-21.3392	280.911	-3.58016	0.00514254
POLN	5.6728	67.5375	3.57976	0.00514649
KDF1	-17.9496	113.308	-3.57905	0.00515637
KCNC2	-71.9509	522.839	-3.57883	0.00515714
C3	-7.88248	51.713	-3.57814	0.00516644
RPS9	340.763	2130.81	3.57763	0.00516959
HECA	52.9599	523.785	3.57725	0.00516959
OR2AG1	-27.2005	137.645	-3.57699	0.00516959
MEMO1	24.5718	222.133	3.57695	0.00516959
SOAT1	55.4803	444.642	3.57693	0.00516959
GPX7	-66.8904	383.006	-3.57689	0.00516959
PHF3	95.7543	869.056	3.57611	0.00518073
LIPE	-55.9479	466.827	-3.57592	0.00518093
POFUT1	13.2664	159.785	3.57557	0.00518386
YIPF4	69.5583	520.655	3.5754	0.00518386
AP5M1	61.9179	423.362	3.57488	0.00519012
G3BP2	87.4735	749.27	3.57417	0.00520003
COX7B	24.6939	73.0944	3.57398	0.00520022
DSTYK	16.3146	185.227	3.57361	0.00520377
POLR2C	25.7345	258.186	3.57341	0.0052042
ITGB1BP1	28.9779	218.109	3.57276	0.00521291
LTB	150.987	1131.58	3.57141	0.00523271
GRIA3	-9.86285	58.4251	-3.57121	0.00523271
SCFD1	44.6487	306.128	3.57116	0.00523271
SPAST	43.9435	332.828	3.57092	0.00523374
ZNF266	51.2981	379.402	3.57075	0.00523374
GJC1	-15.1789	98.5639	-3.56966	0.00525072
FAM172A	49.6376	390.368	3.56821	0.00527463
THOC2	57.8273	415.251	3.56723	0.00528984
PRKAR2A	20.6543	214.751	3.56688	0.00529306
RRP7A	32.5585	230.194	3.56634	0.00529995
SPRYD4	-40.2693	158.25	-3.56594	0.00530299
SLC35D1	68.8476	439.261	3.56582	0.00530299
PRPF39	35.7986	241.078	3.56533	0.00530634
S100A6	140.587	654.499	3.56525	0.00530634
ZNF254	28.2519	195.61	3.56511	0.00530634
PGBD2	12.3307	96.7779	3.56445	0.00531543
ZC3H11A	121.682	1107.79	3.56367	0.00532698
GPR137	-22.2468	175.359	-3.56243	0.00534466
ANO10	26.2719	211.073	3.56238	0.00534466
TUBG1	-28.5332	152.483	-3.56053	0.0053767
MYOZ3	-10.7442	86.4951	-3.56002	0.0053795
METTL16	23.6124	188.347	3.55982	0.0053795
HLA.DMA	-184.453	856.064	-3.55968	0.0053795
TSPY26P	-13.6482	118.991	-3.5596	0.0053795
TRUB1	36.2609	241.854	3.5595	0.0053795
ZNF367	-9.2645	135.396	-3.55903	0.00538515
TBX19	-17.782	186.527	-3.55817	0.00539812
GSX1	-39.1384	399.099	-3.55795	0.00539905
KDM1A	34.9186	296.934	3.55737	0.00540497
HMGCS1	27.1095	187.109	3.55729	0.00540497
XRCC6	110.978	793.159	3.55686	0.00540596
TC2N	205.645	1427.84	3.55678	0.00540596
GAREM2	-13.4353	115.285	-3.55671	0.00540596
CHD1	89.7325	629.603	3.55588	0.00541683
FGD4	38.274	209.98	3.55579	0.00541683
TMX3	44.2616	260.219	3.55461	0.00543624
ATP5L	192.753	1043.54	3.55435	0.00543796
XPC	30.9182	243.109	3.55414	0.00543861
UBE2MP1	18.3494	108.605	3.55373	0.00544309
TMEM128	15.5125	125.919	3.55324	0.00544885
TMEM59	96.6446	879.178	3.55308	0.00544885
DMRT2	-18.8146	153.855	-3.55259	0.0054551
APOBR	35.5166	187.702	3.55123	0.00547802
EXOSC9	42.8583	297.195	3.55098	0.00547951
CRIP3	-14.3174	185.313	-3.55041	0.00548724
HECTD2	-25.6571	421.383	-3.54947	0.00550054
RPL11	429.578	1209.44	3.54931	0.00550054
RPS4Y2	56.2793	143.529	3.54921	0.00550054
ARPC5	162.577	1777.12	3.5487	0.00550701
XPA	44.9642	344.668	3.54814	0.00551323
SLC25A23	-11.4064	109.204	-3.54803	0.00551323
CCZ1P.OR7E38P	-99.3877	633.718	-3.54752	0.00551939
AP1AR	21.6753	144.353	3.54737	0.00551939
ACD	-12.4747	132.031	-3.547	0.00552185
ZFPL1	-14.5079	204.555	-3.54685	0.00552185
CDYL	20.6751	237.515	3.54673	0.00552185
THAP1	20.9258	171.617	3.54612	0.00552891
ZNF623	25.6466	220.812	3.54595	0.00552891
C1orf52	18.642	158.704	3.54577	0.00552891
GIMAP2	144.94	714.101	3.54565	0.00552891
NUDT22	-27.4736	304.652	-3.5455	0.00552891
CRTAP	-86.9552	462.016	-3.54523	0.00553069
CTXN1	-27.3471	194.368	-3.54439	0.00554398
ZRANB2	123.212	824.379	3.54402	0.00554755
FAM107B	113.443	981.763	3.54386	0.00554755
PLD4	-22.3927	185.044	-3.54333	0.00555462
PPP2R2D	32.5422	385.136	3.54308	0.00555613
KIFC2	-13.2553	115.273	-3.54222	0.00556774
CALCOCO2	55.2822	518.094	3.54214	0.00556774
NEXMIF	-12.9766	89.5747	-3.54186	0.00557003
GRIA4	-6.21405	44.7308	-3.5415	0.00557365
NUDT21	96.8685	843.778	3.54062	0.0055876
CITED2	-72.7096	450.375	-3.54036	0.0055882
RAB3A	-17.6141	153.508	-3.54025	0.0055882
CCDC50	-29.6601	218.011	-3.54005	0.00558866
FLJ37201	4.4386	28.357	3.53957	0.00559477
CBX8	-19.5521	189.277	-3.53859	0.00561084
PTPN11	39.6723	347.886	3.53791	0.0056197
TMEM254	-29.1701	141.748	-3.53778	0.0056197
TIGAR	20.7959	137.657	3.53743	0.0056197
DDX17	289.456	3220.92	3.53735	0.0056197
C6orf203	15.1626	112.673	3.53729	0.0056197
CNOT10	29.1947	246.434	3.5364	0.00563407
CEP162	13.8603	75.8295	3.53607	0.00563485
CRKL	60.9321	574.334	3.5359	0.00563485
LRRC8D	43.3469	435.776	3.53585	0.00563485
ITCH	88.3048	833.993	3.53547	0.00563898
PCIF1	-34.0748	204.573	-3.53514	0.00564216
DSPP	-5.35007	30.8061	-3.53441	0.00565331
ZBED2	-12.6165	133.243	-3.53396	0.00565652
FBXO11	80.7993	623.622	3.53391	0.00565652
MYADM	-282.311	936.494	-3.53347	0.00566187
SUCLG2	31.9124	221.906	3.53238	0.00568038
RELA	-71.4448	363.616	-3.53197	0.00568525
BUB3	88.6284	620.259	3.53155	0.0056896
MCEE	11.5497	95.5429	3.53128	0.0056896
NMRK2	-54.2479	592.924	-3.53124	0.0056896
PAFAH1B1	90.1231	825.152	3.53023	0.00570653
FTH1	-475.414	3369.9	-3.52983	0.00571118
ZBTB6	36.1238	260.179	3.5292	0.00572059
SNX14	59.6502	441.948	3.52873	0.00572669
HOOK1	9.79795	48.0986	3.52833	0.00573129
PRPF6	35.7054	320.411	3.52802	0.0057342
DLX6	-32.3296	235.244	-3.52775	0.00573627
FAM185A	15.8737	187.412	3.52661	0.00575592
E2F4	-158.238	1235.77	-3.52615	0.00576089
ZNF326	17.2056	122.361	3.52603	0.00576089
KIF26A	-25.5127	173.737	-3.52565	0.00576514
GOLPH3	-472.072	2007.22	-3.52537	0.00576735
TNF	-9.75572	85.8851	-3.52505	0.00577045
CCDC28A	39.2176	301.89	3.52418	0.00578166
SFT2D1	44.2612	365.724	3.52408	0.00578166
SSR1	141.327	1211.37	3.524	0.00578166
SRSF3	125.53	1181.32	3.52368	0.00578477
COL23A1	-25.8875	288.053	-3.52318	0.00579145
CFAP61	-8.18336	61.1923	-3.52298	0.00579208
PRPS1	54.6231	406.209	3.52233	0.00580196
SNORA71D	-204.391	388.176	-3.52119	0.00582185
COA5	20.6871	175.953	3.52073	0.00582516
TREML1	-47.596	221.202	-3.5207	0.00582516
TNMD	-8.54677	55.8091	-3.52001	0.00583458
PTGER4P2.CDK2AP2P2	-35.3085	280.917	-3.51979	0.00583458
CBLL1	-57.7868	318.187	-3.5197	0.00583458
PEMT	-18.0145	94.4522	-3.51957	0.00583458
CHD1L	20.0365	186.895	3.51884	0.00584606
TTC22	-9.17719	83.614	-3.51759	0.00586847
RIOX2	19.7002	177.878	3.51646	0.00588568
PSMD12	34.6683	306.109	3.5163	0.00588568
OGFR	33.329	361.757	3.51626	0.00588568
CIZ1	-22.5644	265.638	-3.51587	0.00588736
SPTSSA	23.427	213.057	3.51585	0.00588736
THRAP3	104.181	860.8	3.51493	0.00590296
GCC2	81.8299	482.79	3.51393	0.00592025
ADRM1	-31.4342	276.588	-3.51354	0.00592379
NAT8	-13.0149	85.387	-3.51343	0.00592379
PLEKHG4	-7.20132	60.49	-3.51276	0.00593429
NUP205	36.6404	287.393	3.51224	0.00594178
UQCRH	19.3923	103.977	3.51116	0.00596082
COBLL1	-29.1292	178.384	-3.50992	0.00598084
NRIP1	35.8037	261.608	3.50988	0.00598084
CAND1	67.0706	488.923	3.50902	0.00599526
DDX1	63.691	401.249	3.50886	0.00599526
TRIB3	-15.2814	156.894	-3.5087	0.00599526
GATA5	-52.1217	334.031	-3.50831	0.00599792
TOR2A	-6.39202	85.7476	-3.50824	0.00599792
MPV17L2	-28.5097	221.535	-3.50786	0.00600247
EEF1D	96.1888	635.626	3.50634	0.00603109
TMEM242	12.2445	118.272	3.50577	0.00603974
FANCA	-11.1097	112.059	-3.50524	0.00604737
BIK	-8.2618	84.1862	-3.50498	0.00604934
AMN1	39.919	285.065	3.50451	0.00605243
NR3C1	99.7733	956.053	3.50447	0.00605243
GLMN	18.9721	121.459	3.5043	0.00605243
IER5	30.686	279.487	3.50418	0.00605243
YBX3	-448.339	2001.64	-3.504	0.00605274
DHX38	18.2217	173.545	3.50327	0.00606473
ANKRD12	59.2625	424.873	3.50271	0.00607321
TPM3	38.8638	406.988	3.50137	0.00609825
TRIT1	20.1446	195.209	3.49931	0.0061392
COX7A2L	51.9121	374.662	3.49798	0.00616437
DNAAF1	-13.5796	96.6897	-3.49704	0.00618111
RNF220	-33.8419	225.358	-3.49637	0.00619201
ATP6V1C1	52.5797	354.079	3.49619	0.00619253
DUSP7	-153.432	575.412	-3.49497	0.00621073
ZNF160	30.6786	310.3	3.49497	0.00621073
RFC1	41.515	293.629	3.49471	0.00621073
PLCD1	-39.1753	474.292	-3.49469	0.00621073
PRR14	-23.608	285.395	-3.49421	0.00621774
TRIM37	25.6271	238.376	3.49368	0.00622561
WDR33	56.3105	560.826	3.49341	0.00622794
HRK	-50.6396	601.533	-3.49274	0.0062372
ZNF791	38.0542	286.295	3.49266	0.0062372
CEP57L1	7.63885	54.4134	3.49215	0.00624476
F2	-8.65122	50.1142	-3.49139	0.0062578
ZNF655	55.5129	581.554	3.49027	0.00627886
OXTR	-8.44899	82.9638	-3.48901	0.00630302
PIK3CB	53.2068	448.138	3.48851	0.00630853
PEG10	-10.3376	79.1202	-3.48844	0.00630853
C6orf118	-11.5909	65.9452	-3.48686	0.0063398
HCFC2	22.0606	169.966	3.48637	0.00634036
HSPD1	64.8815	462.453	3.48637	0.00634036
CACYBP	47.7593	400.584	3.48627	0.00634036
TMCO3	38.5711	318.682	3.48619	0.00634036
GIT1	-28.0134	172.479	-3.48586	0.00634163
PRDX3	90.5514	661.412	3.4858	0.00634163
TIMM17A	24.6666	148.93	3.4846	0.00636003
CAPN7	68.6922	590.626	3.48453	0.00636003
EPHB6	-10.5192	116.368	-3.48449	0.00636003
PCDH18	-4.46785	31.183	-3.48428	0.00636106
SENP5	59.1272	554.335	3.48382	0.00636429
PUS7	8.17259	62.7263	3.48381	0.00636429
ANXA7	55.2102	484.012	3.48326	0.00636991
PTOV1	-10.1991	184.597	-3.48323	0.00636991
RAD50	39.1638	274.488	3.48239	0.00637961
LOC646813	24.7353	179.384	3.48235	0.00637961
ECHS1	40.9849	335.858	3.48216	0.00637961
D2HGDH	-22.0097	221.954	-3.48215	0.00637961
PLA2G4C	-5.36627	33.0991	-3.48159	0.00638795
VNN2	525.513	2924.44	3.48134	0.00638795
ABCC5	20.277	183.093	3.48125	0.00638795
LARP7	21.7792	118.003	3.48113	0.00638795
ORMDL3	53.1586	398.567	3.47982	0.00640999
CRTC3	-63.5451	340.798	-3.47954	0.00640999
POLR3A	25.0423	245.214	3.47941	0.00640999
ALDOAP2	-22.9343	169.039	-3.47936	0.00640999
ZDHHC8	-17.065	147.393	-3.47934	0.00640999
HEXIM2	-13.7385	125.857	-3.47906	0.00641266
FAM43A	-27.1693	232.308	-3.47697	0.00645445
EIF2B3	16.3473	142.874	3.47686	0.00645445
LMNA	-10.7389	68.186	-3.47668	0.00645445
MORC4	-18.4666	148.757	-3.47654	0.00645445
SNORA24	105.244	351.067	3.4764	0.00645445
TGOLN2	90.0824	1141.7	3.47464	0.00648889
TMEM214	-78.2077	447.694	-3.47455	0.00648889
SURF6	14.0706	146.663	3.47407	0.00649517
PALM3	-13.3299	75.9777	-3.47387	0.00649517
PIP5K1C	-46.2824	426.827	-3.47379	0.00649517
CCNL2	35.845	383.05	3.47346	0.00649919
ZNF302	115.037	611.378	3.47263	0.00651054
TM2D1	27.4553	276.713	3.47249	0.00651054
NDUFC1	42.4663	295.78	3.47238	0.00651054
NDUFAF1	25.1059	145.408	3.47213	0.00651054
CASP8AP2	30.2552	195.036	3.47212	0.00651054
WBP2	-103.508	703.902	-3.472	0.00651054
NKAIN3	-4.28623	28.4891	-3.47164	0.00651498
YME1L1	98.5582	988.668	3.4709	0.00652621
SLC35E1	-35.702	285.125	-3.47083	0.00652621
DPP6	-11.1763	59.4695	-3.46946	0.00655081
TBX20	-39.7439	210.206	-3.46937	0.00655081
ZNF468	21.8753	150.224	3.46917	0.00655081
SNORD52	29.6026	221.172	3.46911	0.00655081
HJURP	-11.6099	112.694	-3.46869	0.00655689
RBL2	170.107	1473.91	3.46845	0.00655864
MRM3	9.42372	123.977	3.46801	0.00656147
KCNC4	-15.9337	137.926	-3.46765	0.00656147
GNPAT	47.7087	375.921	3.46761	0.00656147
NMS	-8.5241	55.2473	-3.46751	0.00656147
KLHL28	45.306	493.065	3.46736	0.00656147
FAU	112.128	680.188	3.46723	0.00656147
ADAM23	-28.7227	189.885	-3.46721	0.00656147
TMPO	125.067	1104.02	3.46706	0.00656147
MYNN	36.9767	224.625	3.46673	0.00656315
COPB1	80.5962	624.918	3.46667	0.00656315
GOLT1B	55.7007	331.774	3.46589	0.00657741
HECTD3	-19.7923	160.271	-3.46567	0.0065789
DNAJC18	-21.0727	270.072	-3.46475	0.00659632
EBF1	-31.539	190.531	-3.46401	0.00660981
KLF14	-26.5531	166.128	-3.46325	0.00662146
SERP2	-13.8858	120.984	-3.46318	0.00662146
SREK1IP1	24.7537	152.273	3.463	0.00662217
RNASEL	41.9894	335.257	3.46281	0.00662271
CTSE	-15.5615	99.0174	-3.46209	0.00663587
CIITA	-33.0783	238.441	-3.46189	0.00663688
PGM1	24.2132	267.57	3.46132	0.00664146
TTC39B	32.2003	191.495	3.46106	0.00664146
FBXW2	52.8554	593.856	3.46105	0.00664146
PSMB7	60.3837	489.076	3.46096	0.00664146
FBXO34	24.4092	270.146	3.4609	0.00664146
ZFP36	-124.185	585.527	-3.46031	0.00665148
DBT	20.8494	158.75	3.45977	0.00666051
TBCA	48.6271	198.339	3.45925	0.00666715
ZCWPW2	-16.9888	132.511	-3.45916	0.00666715
MRPL42	75.5585	423.229	3.459	0.00666726
KLHL7	17.6387	151.867	3.45872	0.00666869
ZNF410	26.6875	243.122	3.45847	0.00666869
TTC1	22.0001	186.838	3.45847	0.00666869
FAM118B	18.9086	184.404	3.45782	0.00667793
BRMS1L	5.42773	36.6088	3.45735	0.00667793
TTI2	17.9604	175.528	3.45723	0.00667793
HLA.DPB1	-515.055	1353.91	-3.45714	0.00667793
RAE1	26.1023	270.489	3.45704	0.00667793
BDP1	85.8429	759.526	3.45697	0.00667793
KIAA0232	50.9106	402.799	3.4569	0.00667793
BUD23	29.7485	327.433	3.45682	0.00667793
BRWD1	55.7634	469.112	3.45654	0.00668082
ARMC8	48.376	450.507	3.4561	0.00668422
SLC35B2	-21.4161	271.218	-3.45608	0.00668422
SMIM10	-19.3042	136.017	-3.45572	0.00668909
RBM14	44.6159	389.509	3.45542	0.00668916
SNRNP200	75.0913	661.694	3.4554	0.00668916
CPLX3	-19.2166	156.772	-3.45463	0.00669897
GSDMA	-7.25251	73.4067	-3.45457	0.00669897
ACAP2	143.496	1243.1	3.45452	0.00669897
TMEM206	9.16785	100.764	3.45423	0.00670214
FOXC2	-57.6336	465.786	-3.45403	0.00670301
S100A2	-8.67575	54.2655	-3.45388	0.00670301
RARS	36.2268	236.758	3.45322	0.00671467
COPS8	25.2604	156.03	3.45228	0.00673278
SPRN	-38.3737	449.546	-3.45205	0.00673278
PPP1CB	132.311	1260.35	3.4519	0.00673278
FILIP1L	-4.29833	43.279	-3.45168	0.00673278
MBD1	31.0476	373.241	3.45165	0.00673278
ALDH1A2	-9.28422	72.9122	-3.4512	0.00673278
SLU7	54.2782	331.79	3.45109	0.00673278
UCN3	-9.69558	62.7924	-3.45096	0.00673278
MT1M	-53.3642	303.655	-3.4508	0.00673278
YIPF2	-14.9854	210.77	-3.45066	0.00673278
JAG2	-36.2769	307.16	-3.45059	0.00673278
NOP16	33.0775	246.069	3.45048	0.00673278
CD151	-32.0339	183.65	-3.45034	0.00673278
ALDH1A3	-17.0611	136.567	-3.45029	0.00673278
HIGD1A	38.4235	292.693	3.44854	0.00677008
VPS45	30.3662	270.879	3.44813	0.00677608
PPP1R37	-15.0341	192.486	-3.44773	0.00678197
LRRC57	15.0986	218.355	3.44721	0.00679059
RNF216	36.487	419.329	3.4468	0.00679498
UBQLNL	-10.9751	86.8692	-3.44672	0.00679498
CBX1	26.1839	284.474	3.44627	0.00680186
COG2	22.9589	175.792	3.44571	0.00680902
ODF2L	26.7824	154.059	3.44566	0.00680902
KLHL14	-28.4056	128.116	-3.44481	0.00682564
PNPLA7	-14.4949	130.163	-3.44405	0.00683887
NIP7	28.8166	262.68	3.44394	0.00683887
ALAS2	-839.879	3069.08	-3.44365	0.00683899
PMS2P3	41.2486	465.201	3.44363	0.00683899
LOXL2	-9.06142	91.5864	-3.44341	0.00684072
ZFAND1	38.2631	205.78	3.44283	0.00685084
VPS54	19.9312	143.117	3.44216	0.00686267
MEA1	-146.874	350.936	-3.44203	0.00686267
SNCA	-403.322	1842.3	-3.44159	0.00686931
MRPS23	13.6386	69.1175	3.44111	0.00687055
RB1CC1	61.7127	430.557	3.4411	0.00687055
CES1	55.7143	334.972	3.44108	0.00687055
PPCS	40.7481	380.248	3.4398	0.00689749
MRPL57	29.4473	220.094	3.43779	0.00694214
JAML	362.159	2914.72	3.43711	0.00695483
C20orf96	-8.87016	55.5377	-3.43672	0.00696068
ARGLU1	142.854	1074.73	3.43572	0.00698106
P2RX7	19.3677	148.94	3.4353	0.00698774
IFT140	-9.48695	94.1411	-3.43453	0.00700172
POF1B	-3.09831	25.8357	-3.43431	0.00700172
WNT1	-23.7102	236.906	-3.43426	0.00700172
COL4A3	-9.62627	83.3536	-3.43395	0.00700549
USP53	51.932	224.698	3.43377	0.0070064
FLYWCH1	-22.7458	302.572	-3.43317	0.00701367
CHUK	43.8735	317.846	3.43316	0.00701367
BDH1	11.2765	125.45	3.4326	0.00702371
XK	-42.7557	220.583	-3.43225	0.00702855
FAM114A2	17.3806	144.923	3.43066	0.00706348
ATXN7L1	-38.38	261.755	-3.42942	0.00709026
PSMA5	74.1431	466.987	3.42902	0.00709472
BRIX1	32.8239	202.069	3.42875	0.00709472
VSNL1	-3.73063	24.7364	-3.42866	0.00709472
SLC10A4	-16.2329	156.742	-3.42863	0.00709472
ARID5A	-16.1874	156.05	-3.42792	0.00710324
RARS2	32.7578	268.39	3.42789	0.00710324
IPO4	-13.2063	120.452	-3.42783	0.00710324
IMMP2L	9.69597	83.7583	3.42731	0.00711227
CCDC138	6.43604	44.2966	3.42637	0.00713178
NCDN	-23.0619	174.237	-3.42599	0.00713259
CACNB1	-14.4391	93.4711	-3.42595	0.00713259
RNF123	-19.368	194.134	-3.42576	0.00713259
SERPINH1	-12.7366	123.065	-3.42574	0.00713259
PECR	15.9329	158.52	3.42536	0.00713822
CCT2	75.3954	403.887	3.42489	0.00714613
CDK5RAP2	26.4295	247.624	3.42413	0.00715602
EBLN2	12.9861	111.813	3.42406	0.00715602
SLC30A1	22.4949	185.383	3.42404	0.00715602
PIBF1	24.0628	143.273	3.42385	0.00715691
SOWAHA	-84.9501	740.799	-3.42369	0.00715706
ANKFN1	-9.46663	70.5971	-3.4235	0.00715809
GVQW3	9.963	96.2785	3.42332	0.00715881
TRAPPC4	39.7345	300.949	3.42301	0.00715961
DIS3	40.012	326.775	3.42299	0.00715961
DUSP6	162.296	1126.22	3.4228	0.00716048
SLC35E4	-9.78787	93.9254	-3.42214	0.00717314
TOP2B	98.0179	666.121	3.42157	0.00718379
ELFN2	-143.285	978.68	-3.42128	0.00718704
PASK	20.6662	175.871	3.42035	0.00720667
GNG3	-10.2077	94.9982	-3.41956	0.00722258
SERPINA12	-10.6435	79.4167	-3.41889	0.00723024
AASDH	21.7335	145.769	3.41885	0.00723024
PTPRC	367.714	3859.2	3.4188	0.00723024
SETX	119.829	1111.94	3.41841	0.0072363
PDE3B	67.1597	539.106	3.4177	0.0072438
DYNC1I1	-19.8403	154.337	-3.4177	0.0072438
FAM111A	74.2027	566.964	3.41766	0.0072438
CYFIP1	23.2175	178.355	3.41743	0.00724589
CCT7	84.3813	687.546	3.41697	0.00725359
GPIHBP1	-19.3132	127.147	-3.41638	0.00726428
RBM18	26.3022	263.337	3.41613	0.00726428
RNF112	-5.04558	33.6865	-3.4161	0.00726428
PTGES2	-32.505	495.638	-3.4144	0.00730328
CCDC40	-70.9954	569.887	-3.41379	0.00731505
FAM131B	-11.2296	103.955	-3.41321	0.00732583
TEDC2	-43.8242	342.551	-3.41283	0.00733159
TTYH2	-13.3836	143.072	-3.41242	0.0073383
ACSL4	73.0981	503.197	3.41202	0.0073448
NOP58	73.6331	485.831	3.41162	0.00735105
OMA1	53.6542	412.57	3.4111	0.00736055
SYBU	-16.7297	116.163	-3.41071	0.00736654
CFAP36	10.1088	72.5659	3.41055	0.00736692
METAP2	127.372	838.796	3.40922	0.00739704
ABT1	26.1707	223.572	3.40864	0.00740616
AKAP13	113.731	1051.2	3.40857	0.00740616
POLDIP2	-111.931	638.747	-3.40792	0.00741884
HARS2	21.9838	237.271	3.40755	0.00742448
KLF16	-15.4919	222.038	-3.40719	0.00742683
ETS1	276.078	2133.95	3.40716	0.00742683
RAB22A	53.8688	609.53	3.40682	0.00743194
PQBP1	19.7544	234.733	3.40663	0.00743304
GRAP2	80.3927	765.133	3.40588	0.00744841
SNX4	36.3407	177.928	3.40469	0.00747221
JAM2	-6.27186	58.9718	-3.40466	0.00747221
XRCC4	17.8542	82.2341	3.40423	0.00747952
USP8	32.7857	270.625	3.4037	0.0074887
GPNMB	-15.5412	86.1957	-3.40358	0.0074887
GNAI3	85.4869	715.712	3.40316	0.00749125
ZFP14	12.0573	81.9275	3.40306	0.00749125
URB1	21.4216	245.249	3.40304	0.00749125
LRRC38	-8.85236	59.6982	-3.40216	0.00751008
TP53BP1	17.4147	171.245	3.4018	0.00751563
SNORA2B	29.557	193.985	3.40084	0.0075367
GNPDA1	15.0181	142.379	3.40032	0.0075454
OR5G5P	3.41311	23.0893	3.40021	0.0075454
ATM	240.435	1916.76	3.39939	0.00756168
LAMP2	161.358	1122.27	3.39929	0.00756168
RPL22	38.5766	220.985	3.39865	0.00757435
PLVAP	-19.8409	200.416	-3.39812	0.00758442
NNMT	-34.6919	283.359	-3.39762	0.00759208
EN2	-41.2669	350.021	-3.39754	0.00759208
PPA1	42.8706	220.241	3.39601	0.00762242
ZNF189	22.4617	224.664	3.39595	0.00762242
ATP6V1F	-62.3685	457.273	-3.39581	0.00762242
CFL1	-331.571	2364.44	-3.39579	0.00762242
ZNF586	47.7082	494.91	3.39561	0.0076233
HEBP2	78.144	750.236	3.39545	0.00762359
SENP7	55.9397	401.423	3.39308	0.00768205
PLGRKT	8.83677	64.9073	3.39212	0.00770362
FAM162A	17.1196	108.076	3.39185	0.00770703
PRIM1	28.8067	228.169	3.39159	0.00770999
APLP2	171.091	1235.46	3.39097	0.00772262
TAF12	20.2407	188.661	3.39075	0.00772453
[truncated: 2,002 more rows]
