# Supplementary material for: ASDmiR: A Stepwise Method to Uncover miRNA Regulation Related to Autism Spectrum Disorder
Source: Front Genet. 2020 Oct 14;11:562971. doi: 10.3389/fgene.2020.562971 (PMC7591752; doi:10.3389/fgene.2020.562971)
Supplement: Supplementary Table 4 — The enriched GO terms and KEGG pathways associated with hub genes. [file Table_4.XLSX]

## Sheet: Enriched terms of hub miRNAs
Overall GO terms and KEGG pathways associated with hub miRNAs
Category	Items	Enrichment	p-adjusted	q-value	#miRNAs	miRNAs
Gene Ontology (GO)	anaphase-promoting complex binding GO0010997	enriched	2.48e-05	2.48e-05	10	hsa-miR-195-5p; hsa-miR-15a-5p; hsa-miR-26b-5p; hsa-miR-23a-3p; hsa-miR-93-5p; hsa-miR-210-3p; hsa-miR-25-3p; hsa-miR-148b-3p; hsa-miR-149-5p; hsa-miR-200c-3p
Gene Ontology (GO)	gamma-catenin binding GO0045295	enriched	2.48e-05	2.48e-05	10	hsa-miR-195-5p; hsa-miR-15a-5p; hsa-miR-26b-5p; hsa-miR-23a-3p; hsa-miR-93-5p; hsa-miR-210-3p; hsa-miR-25-3p; hsa-miR-148b-3p; hsa-miR-149-5p; hsa-miR-200c-3p
Gene Ontology (GO)	artery morphogenesis GO0048844	enriched	5.91e-05	5.91e-05	10	hsa-miR-195-5p; hsa-miR-15a-5p; hsa-miR-26b-5p; hsa-miR-23a-3p; hsa-miR-93-5p; hsa-miR-210-3p; hsa-miR-25-3p; hsa-miR-30b-5p; hsa-miR-200c-3p; hsa-miR-147a
Gene Ontology (GO)	regulation of cellular protein localization GO1903827	enriched	8.68e-05	8.68e-05	11	hsa-miR-195-5p; hsa-miR-15a-5p; hsa-miR-26b-5p; hsa-miR-23a-3p; hsa-miR-93-5p; hsa-miR-210-3p; hsa-miR-25-3p; hsa-miR-30b-5p; hsa-miR-148b-3p; hsa-miR-149-5p; hsa-miR-147a
Gene Ontology (GO)	erythrocyte differentiation GO0030218	enriched	8.75e-05	8.75e-05	11	hsa-miR-195-5p; hsa-miR-15a-5p; hsa-miR-26b-5p; hsa-miR-93-5p; hsa-miR-210-3p; hsa-miR-25-3p; hsa-miR-30b-5p; hsa-miR-148b-3p; hsa-miR-149-5p; hsa-miR-200c-3p; hsa-miR-147a
Gene Ontology (GO)	plasma membrane raft GO0044853	enriched	8.75e-05	8.75e-05	10	hsa-miR-195-5p; hsa-miR-15a-5p; hsa-miR-26b-5p; hsa-miR-23a-3p; hsa-miR-93-5p; hsa-miR-25-3p; hsa-miR-30b-5p; hsa-miR-148b-3p; hsa-miR-149-5p; hsa-miR-147a
Gene Ontology (GO)	regulation of neuron differentiation GO0045664	enriched	8.75e-05	8.75e-05	10	hsa-miR-195-5p; hsa-miR-15a-5p; hsa-miR-26b-5p; hsa-miR-93-5p; hsa-miR-210-3p; hsa-miR-25-3p; hsa-miR-30b-5p; hsa-miR-148b-3p; hsa-miR-149-5p; hsa-miR-200c-3p
Gene Ontology (GO)	GTPase binding GO0051020	enriched	0.000129	0.000129	11	hsa-miR-195-5p; hsa-miR-15a-5p; hsa-miR-26b-5p; hsa-miR-23a-3p; hsa-miR-93-5p; hsa-miR-210-3p; hsa-miR-25-3p; hsa-miR-30b-5p; hsa-miR-148b-3p; hsa-miR-149-5p; hsa-miR-200c-3p
Gene Ontology (GO)	B cell differentiation GO0030183	enriched	0.000168	0.000168	12	hsa-miR-195-5p; hsa-miR-15a-5p; hsa-miR-26b-5p; hsa-miR-23a-3p; hsa-miR-93-5p; hsa-miR-210-3p; hsa-miR-25-3p; hsa-miR-30b-5p; hsa-miR-148b-3p; hsa-miR-149-5p; hsa-miR-200c-3p; hsa-miR-147a
Gene Ontology (GO)	cellular response to mechanical stimulus GO0071260	enriched	0.000168	0.000168	12	hsa-miR-195-5p; hsa-miR-15a-5p; hsa-miR-26b-5p; hsa-miR-23a-3p; hsa-miR-93-5p; hsa-miR-210-3p; hsa-miR-25-3p; hsa-miR-30b-5p; hsa-miR-148b-3p; hsa-miR-149-5p; hsa-miR-200c-3p; hsa-miR-147a
Gene Ontology (GO)	E-box binding GO0070888	enriched	0.000197	0.000197	12	hsa-miR-195-5p; hsa-miR-15a-5p; hsa-miR-26b-5p; hsa-miR-23a-3p; hsa-miR-93-5p; hsa-miR-210-3p; hsa-miR-25-3p; hsa-miR-30b-5p; hsa-miR-148b-3p; hsa-miR-149-5p; hsa-miR-200c-3p; hsa-miR-147a
Gene Ontology (GO)	mitotic cytokinesis GO0000281	enriched	0.000197	0.000197	12	hsa-miR-195-5p; hsa-miR-15a-5p; hsa-miR-26b-5p; hsa-miR-23a-3p; hsa-miR-93-5p; hsa-miR-210-3p; hsa-miR-25-3p; hsa-miR-30b-5p; hsa-miR-148b-3p; hsa-miR-149-5p; hsa-miR-200c-3p; hsa-miR-147a
Gene Ontology (GO)	negative regulation of fat cell differentiation GO0045599	enriched	0.000197	0.000197	11	hsa-miR-195-5p; hsa-miR-15a-5p; hsa-miR-26b-5p; hsa-miR-23a-3p; hsa-miR-93-5p; hsa-miR-210-3p; hsa-miR-25-3p; hsa-miR-148b-3p; hsa-miR-149-5p; hsa-miR-200c-3p; hsa-miR-147a
Gene Ontology (GO)	B cell receptor signaling pathway GO0050853	enriched	0.0002	0.0002	11	hsa-miR-195-5p; hsa-miR-15a-5p; hsa-miR-26b-5p; hsa-miR-23a-3p; hsa-miR-93-5p; hsa-miR-210-3p; hsa-miR-25-3p; hsa-miR-30b-5p; hsa-miR-149-5p; hsa-miR-200c-3p; hsa-miR-147a
Gene Ontology (GO)	DNA methylation GO0006306	enriched	0.0002	0.0002	10	hsa-miR-195-5p; hsa-miR-15a-5p; hsa-miR-26b-5p; hsa-miR-23a-3p; hsa-miR-93-5p; hsa-miR-25-3p; hsa-miR-30b-5p; hsa-miR-148b-3p; hsa-miR-149-5p; hsa-miR-200c-3p
Gene Ontology (GO)	epidermis development GO0008544	enriched	0.0002	0.0002	10	hsa-miR-195-5p; hsa-miR-15a-5p; hsa-miR-26b-5p; hsa-miR-23a-3p; hsa-miR-93-5p; hsa-miR-25-3p; hsa-miR-30b-5p; hsa-miR-148b-3p; hsa-miR-149-5p; hsa-miR-147a
Gene Ontology (GO)	generation of precursor metabolites and energy GO0006091	enriched	0.0002	0.0002	11	hsa-miR-195-5p; hsa-miR-15a-5p; hsa-miR-26b-5p; hsa-miR-93-5p; hsa-miR-210-3p; hsa-miR-25-3p; hsa-miR-30b-5p; hsa-miR-148b-3p; hsa-miR-149-5p; hsa-miR-200c-3p; hsa-miR-147a
Gene Ontology (GO)	adenylate cyclase-inhibiting G protein-coupled receptor signaling pathway GO0007193	enriched	0.000211	0.000211	10	hsa-miR-195-5p; hsa-miR-15a-5p; hsa-miR-26b-5p; hsa-miR-23a-3p; hsa-miR-93-5p; hsa-miR-210-3p; hsa-miR-30b-5p; hsa-miR-148b-3p; hsa-miR-149-5p; hsa-miR-200c-3p
Gene Ontology (GO)	molecular adaptor activity GO0060090	enriched	0.000211	0.000211	11	hsa-miR-195-5p; hsa-miR-15a-5p; hsa-miR-26b-5p; hsa-miR-23a-3p; hsa-miR-93-5p; hsa-miR-210-3p; hsa-miR-25-3p; hsa-miR-30b-5p; hsa-miR-148b-3p; hsa-miR-149-5p; hsa-miR-147a
Gene Ontology (GO)	Golgi to plasma membrane protein transport GO0043001	enriched	0.000235	0.000235	10	hsa-miR-195-5p; hsa-miR-15a-5p; hsa-miR-26b-5p; hsa-miR-23a-3p; hsa-miR-93-5p; hsa-miR-210-3p; hsa-miR-30b-5p; hsa-miR-148b-3p; hsa-miR-200c-3p; hsa-miR-147a
Gene Ontology (GO)	nuclear hormone receptor binding GO0035257	enriched	0.000235	0.000235	11	hsa-miR-195-5p; hsa-miR-15a-5p; hsa-miR-26b-5p; hsa-miR-23a-3p; hsa-miR-93-5p; hsa-miR-210-3p; hsa-miR-25-3p; hsa-miR-30b-5p; hsa-miR-148b-3p; hsa-miR-149-5p; hsa-miR-200c-3p
Gene Ontology (GO)	stem cell differentiation GO0048863	enriched	0.000235	0.000235	10	hsa-miR-195-5p; hsa-miR-15a-5p; hsa-miR-26b-5p; hsa-miR-23a-3p; hsa-miR-93-5p; hsa-miR-25-3p; hsa-miR-30b-5p; hsa-miR-148b-3p; hsa-miR-149-5p; hsa-miR-200c-3p
Gene Ontology (GO)	negative regulation of apoptotic signaling pathway GO2001234	enriched	0.000236	0.000236	10	hsa-miR-195-5p; hsa-miR-15a-5p; hsa-miR-26b-5p; hsa-miR-93-5p; hsa-miR-210-3p; hsa-miR-30b-5p; hsa-miR-148b-3p; hsa-miR-149-5p; hsa-miR-200c-3p; hsa-miR-147a
Gene Ontology (GO)	positive regulation of sprouting angiogenesis GO1903672	enriched	0.000242	0.000242	10	hsa-miR-195-5p; hsa-miR-15a-5p; hsa-miR-26b-5p; hsa-miR-23a-3p; hsa-miR-93-5p; hsa-miR-25-3p; hsa-miR-30b-5p; hsa-miR-148b-3p; hsa-miR-200c-3p; hsa-miR-147a
Gene Ontology (GO)	negative regulation of osteoblast differentiation GO0045668	enriched	0.000252	0.000252	11	hsa-miR-195-5p; hsa-miR-15a-5p; hsa-miR-26b-5p; hsa-miR-23a-3p; hsa-miR-93-5p; hsa-miR-210-3p; hsa-miR-25-3p; hsa-miR-30b-5p; hsa-miR-149-5p; hsa-miR-200c-3p; hsa-miR-147a
Gene Ontology (GO)	smoothened signaling pathway GO0007224	enriched	0.00028	0.00028	10	hsa-miR-195-5p; hsa-miR-15a-5p; hsa-miR-26b-5p; hsa-miR-23a-3p; hsa-miR-93-5p; hsa-miR-210-3p; hsa-miR-148b-3p; hsa-miR-149-5p; hsa-miR-200c-3p; hsa-miR-147a
Gene Ontology (GO)	humoral immune response GO0006959	enriched	0.000291	0.000291	10	hsa-miR-195-5p; hsa-miR-15a-5p; hsa-miR-26b-5p; hsa-miR-23a-3p; hsa-miR-93-5p; hsa-miR-210-3p; hsa-miR-30b-5p; hsa-miR-149-5p; hsa-miR-200c-3p; hsa-miR-147a
Gene Ontology (GO)	aortic valve morphogenesis GO0003180	enriched	0.000313	0.000313	10	hsa-miR-195-5p; hsa-miR-15a-5p; hsa-miR-26b-5p; hsa-miR-93-5p; hsa-miR-210-3p; hsa-miR-25-3p; hsa-miR-30b-5p; hsa-miR-148b-3p; hsa-miR-149-5p; hsa-miR-200c-3p
Gene Ontology (GO)	outflow tract morphogenesis GO0003151	enriched	0.00032	0.00032	11	hsa-miR-195-5p; hsa-miR-15a-5p; hsa-miR-26b-5p; hsa-miR-23a-3p; hsa-miR-93-5p; hsa-miR-210-3p; hsa-miR-25-3p; hsa-miR-30b-5p; hsa-miR-148b-3p; hsa-miR-200c-3p; hsa-miR-147a
Gene Ontology (GO)	positive regulation of DNA repair GO0045739	enriched	0.00032	0.00032	10	hsa-miR-195-5p; hsa-miR-15a-5p; hsa-miR-26b-5p; hsa-miR-93-5p; hsa-miR-210-3p; hsa-miR-25-3p; hsa-miR-30b-5p; hsa-miR-148b-3p; hsa-miR-149-5p; hsa-miR-200c-3p
Gene Ontology (GO)	positive regulation of tyrosine phosphorylation of STAT protein GO0042531	enriched	0.00032	0.00032	11	hsa-miR-195-5p; hsa-miR-15a-5p; hsa-miR-26b-5p; hsa-miR-23a-3p; hsa-miR-93-5p; hsa-miR-25-3p; hsa-miR-30b-5p; hsa-miR-148b-3p; hsa-miR-149-5p; hsa-miR-200c-3p; hsa-miR-147a
Gene Ontology (GO)	small GTPase binding GO0031267	enriched	0.00032	0.00032	10	hsa-miR-195-5p; hsa-miR-15a-5p; hsa-miR-26b-5p; hsa-miR-23a-3p; hsa-miR-93-5p; hsa-miR-210-3p; hsa-miR-25-3p; hsa-miR-148b-3p; hsa-miR-149-5p; hsa-miR-200c-3p
Gene Ontology (GO)	spindle GO0005819	enriched	0.000344	0.000344	11	hsa-miR-195-5p; hsa-miR-15a-5p; hsa-miR-26b-5p; hsa-miR-23a-3p; hsa-miR-93-5p; hsa-miR-210-3p; hsa-miR-25-3p; hsa-miR-30b-5p; hsa-miR-148b-3p; hsa-miR-149-5p; hsa-miR-147a
Gene Ontology (GO)	extrinsic apoptotic signaling pathway via death domain receptors GO0008625	enriched	0.000348	0.000348	10	hsa-miR-195-5p; hsa-miR-15a-5p; hsa-miR-26b-5p; hsa-miR-93-5p; hsa-miR-210-3p; hsa-miR-25-3p; hsa-miR-30b-5p; hsa-miR-148b-3p; hsa-miR-149-5p; hsa-miR-200c-3p
Gene Ontology (GO)	extrinsic component of membrane GO0019898	enriched	0.000377	0.000377	11	hsa-miR-195-5p; hsa-miR-15a-5p; hsa-miR-26b-5p; hsa-miR-93-5p; hsa-miR-210-3p; hsa-miR-25-3p; hsa-miR-30b-5p; hsa-miR-148b-3p; hsa-miR-149-5p; hsa-miR-200c-3p; hsa-miR-147a
Gene Ontology (GO)	nuclear chromosome GO0000228	enriched	0.000417	0.000417	12	hsa-miR-195-5p; hsa-miR-15a-5p; hsa-miR-26b-5p; hsa-miR-23a-3p; hsa-miR-93-5p; hsa-miR-210-3p; hsa-miR-25-3p; hsa-miR-30b-5p; hsa-miR-148b-3p; hsa-miR-149-5p; hsa-miR-200c-3p; hsa-miR-147a
Gene Ontology (GO)	regulation of phosphatidylinositol 3-kinase signaling GO0014066	enriched	0.000436	0.000436	10	hsa-miR-195-5p; hsa-miR-15a-5p; hsa-miR-26b-5p; hsa-miR-93-5p; hsa-miR-25-3p; hsa-miR-30b-5p; hsa-miR-148b-3p; hsa-miR-149-5p; hsa-miR-200c-3p; hsa-miR-147a
Gene Ontology (GO)	cysteine-type endopeptidase activity GO0004197	enriched	0.000466	0.000466	11	hsa-miR-195-5p; hsa-miR-15a-5p; hsa-miR-26b-5p; hsa-miR-23a-3p; hsa-miR-93-5p; hsa-miR-210-3p; hsa-miR-25-3p; hsa-miR-30b-5p; hsa-miR-148b-3p; hsa-miR-149-5p; hsa-miR-200c-3p
Gene Ontology (GO)	type I interferon signaling pathway GO0060337	enriched	0.000466	0.000466	10	hsa-miR-195-5p; hsa-miR-15a-5p; hsa-miR-26b-5p; hsa-miR-23a-3p; hsa-miR-93-5p; hsa-miR-25-3p; hsa-miR-30b-5p; hsa-miR-148b-3p; hsa-miR-149-5p; hsa-miR-147a
Gene Ontology (GO)	positive regulation of protein secretion GO0050714	enriched	0.000489	0.000489	10	hsa-miR-195-5p; hsa-miR-15a-5p; hsa-miR-26b-5p; hsa-miR-23a-3p; hsa-miR-93-5p; hsa-miR-25-3p; hsa-miR-30b-5p; hsa-miR-148b-3p; hsa-miR-149-5p; hsa-miR-147a
Gene Ontology (GO)	kinesin complex GO0005871	enriched	0.000491	0.000491	11	hsa-miR-195-5p; hsa-miR-15a-5p; hsa-miR-26b-5p; hsa-miR-23a-3p; hsa-miR-93-5p; hsa-miR-25-3p; hsa-miR-30b-5p; hsa-miR-148b-3p; hsa-miR-149-5p; hsa-miR-200c-3p; hsa-miR-147a
Gene Ontology (GO)	cortical actin cytoskeleton GO0030864	enriched	0.0005	0.0005	11	hsa-miR-195-5p; hsa-miR-15a-5p; hsa-miR-26b-5p; hsa-miR-23a-3p; hsa-miR-93-5p; hsa-miR-25-3p; hsa-miR-30b-5p; hsa-miR-148b-3p; hsa-miR-149-5p; hsa-miR-200c-3p; hsa-miR-147a
Gene Ontology (GO)	intercellular bridge GO0045171	enriched	0.0005	0.0005	11	hsa-miR-195-5p; hsa-miR-15a-5p; hsa-miR-26b-5p; hsa-miR-23a-3p; hsa-miR-93-5p; hsa-miR-210-3p; hsa-miR-25-3p; hsa-miR-30b-5p; hsa-miR-148b-3p; hsa-miR-149-5p; hsa-miR-200c-3p
Gene Ontology (GO)	microtubule associated complex GO0005875	enriched	0.000502	0.000502	10	hsa-miR-195-5p; hsa-miR-15a-5p; hsa-miR-26b-5p; hsa-miR-23a-3p; hsa-miR-93-5p; hsa-miR-210-3p; hsa-miR-25-3p; hsa-miR-30b-5p; hsa-miR-149-5p; hsa-miR-147a
Gene Ontology (GO)	calcium-dependent protein binding GO0048306	enriched	0.000517	0.000517	10	hsa-miR-195-5p; hsa-miR-15a-5p; hsa-miR-26b-5p; hsa-miR-23a-3p; hsa-miR-93-5p; hsa-miR-25-3p; hsa-miR-30b-5p; hsa-miR-148b-3p; hsa-miR-149-5p; hsa-miR-147a
Gene Ontology (GO)	nuclear localization sequence binding GO0008139	enriched	0.000567	0.000567	11	hsa-miR-195-5p; hsa-miR-15a-5p; hsa-miR-26b-5p; hsa-miR-23a-3p; hsa-miR-93-5p; hsa-miR-210-3p; hsa-miR-25-3p; hsa-miR-30b-5p; hsa-miR-148b-3p; hsa-miR-149-5p; hsa-miR-147a
Gene Ontology (GO)	G protein-coupled receptor binding GO0001664	enriched	0.000598	0.000598	11	hsa-miR-195-5p; hsa-miR-15a-5p; hsa-miR-26b-5p; hsa-miR-23a-3p; hsa-miR-93-5p; hsa-miR-25-3p; hsa-miR-30b-5p; hsa-miR-148b-3p; hsa-miR-149-5p; hsa-miR-200c-3p; hsa-miR-147a
Gene Ontology (GO)	cellular response to amino acid starvation GO0034198	enriched	0.000598	0.000598	12	hsa-miR-195-5p; hsa-miR-15a-5p; hsa-miR-26b-5p; hsa-miR-23a-3p; hsa-miR-93-5p; hsa-miR-210-3p; hsa-miR-25-3p; hsa-miR-30b-5p; hsa-miR-148b-3p; hsa-miR-149-5p; hsa-miR-200c-3p; hsa-miR-147a
Gene Ontology (GO)	cellular response to starvation GO0009267	enriched	0.000598	0.000598	11	hsa-miR-195-5p; hsa-miR-15a-5p; hsa-miR-26b-5p; hsa-miR-23a-3p; hsa-miR-93-5p; hsa-miR-210-3p; hsa-miR-25-3p; hsa-miR-30b-5p; hsa-miR-148b-3p; hsa-miR-149-5p; hsa-miR-200c-3p
Gene Ontology (GO)	positive regulation of peptidyl-serine phosphorylation GO0033138	enriched	0.000598	0.000598	12	hsa-miR-195-5p; hsa-miR-15a-5p; hsa-miR-26b-5p; hsa-miR-23a-3p; hsa-miR-93-5p; hsa-miR-210-3p; hsa-miR-25-3p; hsa-miR-30b-5p; hsa-miR-148b-3p; hsa-miR-149-5p; hsa-miR-200c-3p; hsa-miR-147a
Gene Ontology (GO)	regulation of cholesterol biosynthetic process GO0045540	enriched	0.000598	0.000598	11	hsa-miR-195-5p; hsa-miR-15a-5p; hsa-miR-26b-5p; hsa-miR-23a-3p; hsa-miR-93-5p; hsa-miR-210-3p; hsa-miR-25-3p; hsa-miR-148b-3p; hsa-miR-149-5p; hsa-miR-200c-3p; hsa-miR-147a
Gene Ontology (GO)	microtubule motor activity GO0003777	enriched	0.000613	0.000613	11	hsa-miR-195-5p; hsa-miR-15a-5p; hsa-miR-26b-5p; hsa-miR-23a-3p; hsa-miR-93-5p; hsa-miR-25-3p; hsa-miR-30b-5p; hsa-miR-148b-3p; hsa-miR-149-5p; hsa-miR-200c-3p; hsa-miR-147a
Gene Ontology (GO)	positive regulation of nuclear-transcribed mRNA catabolic process, deadenylation-dependent decay GO1900153	enriched	0.000613	0.000613	11	hsa-miR-195-5p; hsa-miR-15a-5p; hsa-miR-26b-5p; hsa-miR-23a-3p; hsa-miR-93-5p; hsa-miR-210-3p; hsa-miR-25-3p; hsa-miR-30b-5p; hsa-miR-148b-3p; hsa-miR-149-5p; hsa-miR-200c-3p
Gene Ontology (GO)	positive regulation of B cell proliferation GO0030890	enriched	0.000617	0.000617	10	hsa-miR-195-5p; hsa-miR-15a-5p; hsa-miR-26b-5p; hsa-miR-23a-3p; hsa-miR-93-5p; hsa-miR-210-3p; hsa-miR-25-3p; hsa-miR-30b-5p; hsa-miR-149-5p; hsa-miR-200c-3p
Gene Ontology (GO)	central nervous system development GO0007417	enriched	0.000699	0.000699	12	hsa-miR-195-5p; hsa-miR-15a-5p; hsa-miR-26b-5p; hsa-miR-23a-3p; hsa-miR-93-5p; hsa-miR-210-3p; hsa-miR-25-3p; hsa-miR-30b-5p; hsa-miR-148b-3p; hsa-miR-149-5p; hsa-miR-200c-3p; hsa-miR-147a
Gene Ontology (GO)	learning GO0007612	enriched	0.0007	0.0007	10	hsa-miR-195-5p; hsa-miR-15a-5p; hsa-miR-26b-5p; hsa-miR-23a-3p; hsa-miR-93-5p; hsa-miR-25-3p; hsa-miR-30b-5p; hsa-miR-148b-3p; hsa-miR-149-5p; hsa-miR-200c-3p
Gene Ontology (GO)	negative regulation of viral genome replication GO0045071	enriched	0.0007	0.0007	10	hsa-miR-195-5p; hsa-miR-15a-5p; hsa-miR-26b-5p; hsa-miR-93-5p; hsa-miR-25-3p; hsa-miR-30b-5p; hsa-miR-148b-3p; hsa-miR-149-5p; hsa-miR-200c-3p; hsa-miR-147a
Gene Ontology (GO)	extrinsic apoptotic signaling pathway GO0097191	enriched	0.000707	0.000707	10	hsa-miR-195-5p; hsa-miR-15a-5p; hsa-miR-26b-5p; hsa-miR-23a-3p; hsa-miR-93-5p; hsa-miR-210-3p; hsa-miR-25-3p; hsa-miR-148b-3p; hsa-miR-149-5p; hsa-miR-200c-3p
Gene Ontology (GO)	axoneme GO0005930	enriched	0.00071	0.00071	11	hsa-miR-195-5p; hsa-miR-15a-5p; hsa-miR-26b-5p; hsa-miR-23a-3p; hsa-miR-93-5p; hsa-miR-210-3p; hsa-miR-25-3p; hsa-miR-30b-5p; hsa-miR-148b-3p; hsa-miR-149-5p; hsa-miR-200c-3p
Gene Ontology (GO)	regulation of transcription from RNA polymerase II promoter in response to hypoxia GO0061418	enriched	0.000718	0.000718	12	hsa-miR-195-5p; hsa-miR-15a-5p; hsa-miR-26b-5p; hsa-miR-23a-3p; hsa-miR-93-5p; hsa-miR-210-3p; hsa-miR-25-3p; hsa-miR-30b-5p; hsa-miR-148b-3p; hsa-miR-149-5p; hsa-miR-200c-3p; hsa-miR-147a
Gene Ontology (GO)	negative regulation of neuron apoptotic process GO0043524	enriched	0.000734	0.000734	12	hsa-miR-195-5p; hsa-miR-15a-5p; hsa-miR-26b-5p; hsa-miR-23a-3p; hsa-miR-93-5p; hsa-miR-210-3p; hsa-miR-25-3p; hsa-miR-30b-5p; hsa-miR-148b-3p; hsa-miR-149-5p; hsa-miR-200c-3p; hsa-miR-147a
Gene Ontology (GO)	heme binding GO0020037	enriched	0.000751	0.000751	12	hsa-miR-195-5p; hsa-miR-15a-5p; hsa-miR-26b-5p; hsa-miR-23a-3p; hsa-miR-93-5p; hsa-miR-210-3p; hsa-miR-25-3p; hsa-miR-30b-5p; hsa-miR-148b-3p; hsa-miR-149-5p; hsa-miR-200c-3p; hsa-miR-147a
Gene Ontology (GO)	positive regulation of pri-miRNA transcription by RNA polymerase II GO1902895	enriched	0.000757	0.000757	11	hsa-miR-195-5p; hsa-miR-15a-5p; hsa-miR-26b-5p; hsa-miR-23a-3p; hsa-miR-93-5p; hsa-miR-210-3p; hsa-miR-25-3p; hsa-miR-30b-5p; hsa-miR-148b-3p; hsa-miR-149-5p; hsa-miR-200c-3p
Gene Ontology (GO)	syntaxin binding GO0019905	enriched	0.000757	0.000757	11	hsa-miR-195-5p; hsa-miR-15a-5p; hsa-miR-26b-5p; hsa-miR-93-5p; hsa-miR-210-3p; hsa-miR-25-3p; hsa-miR-30b-5p; hsa-miR-148b-3p; hsa-miR-149-5p; hsa-miR-200c-3p; hsa-miR-147a
Gene Ontology (GO)	epithelial to mesenchymal transition GO0001837	enriched	0.000763	0.000763	11	hsa-miR-195-5p; hsa-miR-15a-5p; hsa-miR-26b-5p; hsa-miR-23a-3p; hsa-miR-93-5p; hsa-miR-210-3p; hsa-miR-25-3p; hsa-miR-30b-5p; hsa-miR-148b-3p; hsa-miR-149-5p; hsa-miR-200c-3p
Gene Ontology (GO)	response to heat GO0009408	enriched	0.000777	0.000777	10	hsa-miR-195-5p; hsa-miR-15a-5p; hsa-miR-26b-5p; hsa-miR-23a-3p; hsa-miR-93-5p; hsa-miR-25-3p; hsa-miR-30b-5p; hsa-miR-148b-3p; hsa-miR-200c-3p; hsa-miR-147a
Gene Ontology (GO)	positive regulation of macroautophagy GO0016239	enriched	0.000777	0.000777	11	hsa-miR-195-5p; hsa-miR-15a-5p; hsa-miR-26b-5p; hsa-miR-23a-3p; hsa-miR-93-5p; hsa-miR-210-3p; hsa-miR-25-3p; hsa-miR-30b-5p; hsa-miR-148b-3p; hsa-miR-149-5p; hsa-miR-200c-3p
Gene Ontology (GO)	actin cytoskeleton reorganization GO0031532	enriched	0.000787	0.000787	11	hsa-miR-195-5p; hsa-miR-15a-5p; hsa-miR-26b-5p; hsa-miR-23a-3p; hsa-miR-93-5p; hsa-miR-210-3p; hsa-miR-25-3p; hsa-miR-30b-5p; hsa-miR-148b-3p; hsa-miR-149-5p; hsa-miR-200c-3p
Gene Ontology (GO)	defense response to bacterium GO0042742	enriched	0.000788	0.000788	10	hsa-miR-195-5p; hsa-miR-15a-5p; hsa-miR-26b-5p; hsa-miR-23a-3p; hsa-miR-93-5p; hsa-miR-25-3p; hsa-miR-30b-5p; hsa-miR-148b-3p; hsa-miR-149-5p; hsa-miR-200c-3p
Gene Ontology (GO)	COP9 signalosome GO0008180	enriched	0.000805	0.000805	11	hsa-miR-195-5p; hsa-miR-15a-5p; hsa-miR-26b-5p; hsa-miR-23a-3p; hsa-miR-93-5p; hsa-miR-210-3p; hsa-miR-25-3p; hsa-miR-30b-5p; hsa-miR-148b-3p; hsa-miR-149-5p; hsa-miR-200c-3p
Gene Ontology (GO)	antigen processing and presentation of exogenous peptide antigen via MHC class I, TAP-dependent GO0002479	enriched	0.00086	0.00086	11	hsa-miR-195-5p; hsa-miR-15a-5p; hsa-miR-26b-5p; hsa-miR-23a-3p; hsa-miR-93-5p; hsa-miR-25-3p; hsa-miR-30b-5p; hsa-miR-148b-3p; hsa-miR-149-5p; hsa-miR-200c-3p; hsa-miR-147a
Gene Ontology (GO)	cellular response to amino acid stimulus GO0071230	enriched	0.000875	0.000875	10	hsa-miR-195-5p; hsa-miR-15a-5p; hsa-miR-26b-5p; hsa-miR-23a-3p; hsa-miR-93-5p; hsa-miR-25-3p; hsa-miR-30b-5p; hsa-miR-148b-3p; hsa-miR-200c-3p; hsa-miR-147a
Gene Ontology (GO)	ephrin receptor binding GO0046875	enriched	0.000908	0.000908	10	hsa-miR-195-5p; hsa-miR-15a-5p; hsa-miR-26b-5p; hsa-miR-93-5p; hsa-miR-210-3p; hsa-miR-30b-5p; hsa-miR-148b-3p; hsa-miR-149-5p; hsa-miR-200c-3p; hsa-miR-147a
Gene Ontology (GO)	cellular response to reactive oxygen species GO0034614	enriched	0.000919	0.000919	10	hsa-miR-195-5p; hsa-miR-15a-5p; hsa-miR-26b-5p; hsa-miR-23a-3p; hsa-miR-93-5p; hsa-miR-25-3p; hsa-miR-30b-5p; hsa-miR-149-5p; hsa-miR-200c-3p; hsa-miR-147a
Gene Ontology (GO)	regulation of lipid metabolic process GO0019216	enriched	0.000939	0.000939	12	hsa-miR-195-5p; hsa-miR-15a-5p; hsa-miR-26b-5p; hsa-miR-23a-3p; hsa-miR-93-5p; hsa-miR-210-3p; hsa-miR-25-3p; hsa-miR-30b-5p; hsa-miR-148b-3p; hsa-miR-149-5p; hsa-miR-200c-3p; hsa-miR-147a
Gene Ontology (GO)	chaperone-mediated protein folding GO0061077	enriched	0.000979	0.000979	10	hsa-miR-195-5p; hsa-miR-15a-5p; hsa-miR-26b-5p; hsa-miR-23a-3p; hsa-miR-93-5p; hsa-miR-25-3p; hsa-miR-148b-3p; hsa-miR-149-5p; hsa-miR-200c-3p; hsa-miR-147a
Gene Ontology (GO)	interferon-gamma-mediated signaling pathway GO0060333	enriched	0.000979	0.000979	10	hsa-miR-195-5p; hsa-miR-15a-5p; hsa-miR-26b-5p; hsa-miR-23a-3p; hsa-miR-93-5p; hsa-miR-210-3p; hsa-miR-30b-5p; hsa-miR-148b-3p; hsa-miR-149-5p; hsa-miR-200c-3p
Gene Ontology (GO)	positive regulation of vascular endothelial cell proliferation GO1905564	enriched	0.00102	0.00102	10	hsa-miR-195-5p; hsa-miR-15a-5p; hsa-miR-26b-5p; hsa-miR-23a-3p; hsa-miR-93-5p; hsa-miR-25-3p; hsa-miR-30b-5p; hsa-miR-148b-3p; hsa-miR-149-5p; hsa-miR-200c-3p
Gene Ontology (GO)	negative regulation of cold-induced thermogenesis GO0120163	enriched	0.00106	0.00106	11	hsa-miR-195-5p; hsa-miR-15a-5p; hsa-miR-26b-5p; hsa-miR-23a-3p; hsa-miR-93-5p; hsa-miR-210-3p; hsa-miR-25-3p; hsa-miR-30b-5p; hsa-miR-148b-3p; hsa-miR-149-5p; hsa-miR-200c-3p
Gene Ontology (GO)	Notch signaling pathway GO0007219	enriched	0.00109	0.00109	11	hsa-miR-195-5p; hsa-miR-15a-5p; hsa-miR-26b-5p; hsa-miR-23a-3p; hsa-miR-93-5p; hsa-miR-210-3p; hsa-miR-25-3p; hsa-miR-30b-5p; hsa-miR-148b-3p; hsa-miR-149-5p; hsa-miR-200c-3p
Gene Ontology (GO)	cell morphogenesis GO0000902	enriched	0.00109	0.00109	11	hsa-miR-195-5p; hsa-miR-15a-5p; hsa-miR-26b-5p; hsa-miR-23a-3p; hsa-miR-93-5p; hsa-miR-25-3p; hsa-miR-30b-5p; hsa-miR-148b-3p; hsa-miR-149-5p; hsa-miR-200c-3p; hsa-miR-147a
Gene Ontology (GO)	negative regulation of BMP signaling pathway GO0030514	enriched	0.00111	0.00111	10	hsa-miR-195-5p; hsa-miR-15a-5p; hsa-miR-26b-5p; hsa-miR-23a-3p; hsa-miR-93-5p; hsa-miR-25-3p; hsa-miR-30b-5p; hsa-miR-148b-3p; hsa-miR-149-5p; hsa-miR-200c-3p
Gene Ontology (GO)	RNA polymerase II activating transcription factor binding GO0001102	enriched	0.00117	0.00117	10	hsa-miR-195-5p; hsa-miR-15a-5p; hsa-miR-26b-5p; hsa-miR-23a-3p; hsa-miR-93-5p; hsa-miR-210-3p; hsa-miR-25-3p; hsa-miR-148b-3p; hsa-miR-149-5p; hsa-miR-200c-3p
Gene Ontology (GO)	histone deacetylation GO0016575	enriched	0.00117	0.00117	10	hsa-miR-195-5p; hsa-miR-15a-5p; hsa-miR-26b-5p; hsa-miR-23a-3p; hsa-miR-93-5p; hsa-miR-210-3p; hsa-miR-30b-5p; hsa-miR-148b-3p; hsa-miR-149-5p; hsa-miR-200c-3p
Gene Ontology (GO)	intrinsic apoptotic signaling pathway GO0097193	enriched	0.00118	0.00118	11	hsa-miR-195-5p; hsa-miR-15a-5p; hsa-miR-26b-5p; hsa-miR-23a-3p; hsa-miR-93-5p; hsa-miR-25-3p; hsa-miR-30b-5p; hsa-miR-148b-3p; hsa-miR-149-5p; hsa-miR-200c-3p; hsa-miR-147a
Gene Ontology (GO)	positive regulation of erythrocyte differentiation GO0045648	enriched	0.00121	0.00121	10	hsa-miR-195-5p; hsa-miR-15a-5p; hsa-miR-26b-5p; hsa-miR-23a-3p; hsa-miR-93-5p; hsa-miR-210-3p; hsa-miR-25-3p; hsa-miR-148b-3p; hsa-miR-149-5p; hsa-miR-200c-3p
Gene Ontology (GO)	positive regulation of release of cytochrome c from mitochondria GO0090200	enriched	0.00122	0.00122	10	hsa-miR-195-5p; hsa-miR-15a-5p; hsa-miR-26b-5p; hsa-miR-93-5p; hsa-miR-210-3p; hsa-miR-25-3p; hsa-miR-30b-5p; hsa-miR-148b-3p; hsa-miR-149-5p; hsa-miR-200c-3p
Gene Ontology (GO)	regulation of circadian rhythm GO0042752	enriched	0.00123	0.00123	12	hsa-miR-195-5p; hsa-miR-15a-5p; hsa-miR-26b-5p; hsa-miR-23a-3p; hsa-miR-93-5p; hsa-miR-210-3p; hsa-miR-25-3p; hsa-miR-30b-5p; hsa-miR-148b-3p; hsa-miR-149-5p; hsa-miR-200c-3p; hsa-miR-147a
Gene Ontology (GO)	regulation of autophagy GO0010506	enriched	0.00125	0.00125	11	hsa-miR-195-5p; hsa-miR-15a-5p; hsa-miR-26b-5p; hsa-miR-23a-3p; hsa-miR-93-5p; hsa-miR-210-3p; hsa-miR-25-3p; hsa-miR-30b-5p; hsa-miR-148b-3p; hsa-miR-149-5p; hsa-miR-200c-3p
Gene Ontology (GO)	positive regulation of nuclear-transcribed mRNA polyA tail shortening GO0060213	enriched	0.00127	0.00127	11	hsa-miR-195-5p; hsa-miR-15a-5p; hsa-miR-26b-5p; hsa-miR-23a-3p; hsa-miR-93-5p; hsa-miR-210-3p; hsa-miR-25-3p; hsa-miR-30b-5p; hsa-miR-148b-3p; hsa-miR-149-5p; hsa-miR-200c-3p
Gene Ontology (GO)	negative regulation of angiogenesis GO0016525	enriched	0.00129	0.00129	12	hsa-miR-195-5p; hsa-miR-15a-5p; hsa-miR-26b-5p; hsa-miR-23a-3p; hsa-miR-93-5p; hsa-miR-210-3p; hsa-miR-25-3p; hsa-miR-30b-5p; hsa-miR-148b-3p; hsa-miR-149-5p; hsa-miR-200c-3p; hsa-miR-147a
Gene Ontology (GO)	aggresome GO0016235	enriched	0.00131	0.00131	10	hsa-miR-195-5p; hsa-miR-15a-5p; hsa-miR-26b-5p; hsa-miR-93-5p; hsa-miR-210-3p; hsa-miR-25-3p; hsa-miR-30b-5p; hsa-miR-148b-3p; hsa-miR-149-5p; hsa-miR-200c-3p
Gene Ontology (GO)	growth factor activity GO0008083	enriched	0.00131	0.00131	11	hsa-miR-195-5p; hsa-miR-15a-5p; hsa-miR-26b-5p; hsa-miR-93-5p; hsa-miR-210-3p; hsa-miR-25-3p; hsa-miR-30b-5p; hsa-miR-148b-3p; hsa-miR-149-5p; hsa-miR-200c-3p; hsa-miR-147a
Gene Ontology (GO)	positive regulation of Notch signaling pathway GO0045747	enriched	0.00131	0.00131	10	hsa-miR-195-5p; hsa-miR-15a-5p; hsa-miR-26b-5p; hsa-miR-23a-3p; hsa-miR-93-5p; hsa-miR-25-3p; hsa-miR-30b-5p; hsa-miR-148b-3p; hsa-miR-149-5p; hsa-miR-200c-3p
Gene Ontology (GO)	regulation of actin cytoskeleton organization GO0032956	enriched	0.00133	0.00133	12	hsa-miR-195-5p; hsa-miR-15a-5p; hsa-miR-26b-5p; hsa-miR-23a-3p; hsa-miR-93-5p; hsa-miR-210-3p; hsa-miR-25-3p; hsa-miR-30b-5p; hsa-miR-148b-3p; hsa-miR-149-5p; hsa-miR-200c-3p; hsa-miR-147a
Gene Ontology (GO)	male gonad development GO0008584	enriched	0.00135	0.00135	10	hsa-miR-195-5p; hsa-miR-15a-5p; hsa-miR-26b-5p; hsa-miR-23a-3p; hsa-miR-93-5p; hsa-miR-25-3p; hsa-miR-30b-5p; hsa-miR-148b-3p; hsa-miR-149-5p; hsa-miR-200c-3p
Gene Ontology (GO)	chromosome, centromeric region GO0000775	enriched	0.0014	0.0014	10	hsa-miR-195-5p; hsa-miR-15a-5p; hsa-miR-26b-5p; hsa-miR-93-5p; hsa-miR-210-3p; hsa-miR-25-3p; hsa-miR-30b-5p; hsa-miR-148b-3p; hsa-miR-149-5p; hsa-miR-147a
Gene Ontology (GO)	positive regulation of epithelial cell migration GO0010634	enriched	0.0014	0.0014	10	hsa-miR-195-5p; hsa-miR-15a-5p; hsa-miR-26b-5p; hsa-miR-93-5p; hsa-miR-210-3p; hsa-miR-25-3p; hsa-miR-148b-3p; hsa-miR-149-5p; hsa-miR-200c-3p; hsa-miR-147a
Gene Ontology (GO)	positive regulation of osteoblast differentiation GO0045669	enriched	0.00141	0.00141	11	hsa-miR-195-5p; hsa-miR-15a-5p; hsa-miR-26b-5p; hsa-miR-23a-3p; hsa-miR-93-5p; hsa-miR-25-3p; hsa-miR-30b-5p; hsa-miR-148b-3p; hsa-miR-149-5p; hsa-miR-200c-3p; hsa-miR-147a
Gene Ontology (GO)	ventricular septum morphogenesis GO0060412	enriched	0.00145	0.00145	10	hsa-miR-195-5p; hsa-miR-15a-5p; hsa-miR-26b-5p; hsa-miR-23a-3p; hsa-miR-93-5p; hsa-miR-25-3p; hsa-miR-30b-5p; hsa-miR-148b-3p; hsa-miR-200c-3p; hsa-miR-147a
Gene Ontology (GO)	beta-catenin binding GO0008013	enriched	0.00146	0.00146	12	hsa-miR-195-5p; hsa-miR-15a-5p; hsa-miR-26b-5p; hsa-miR-23a-3p; hsa-miR-93-5p; hsa-miR-210-3p; hsa-miR-25-3p; hsa-miR-30b-5p; hsa-miR-148b-3p; hsa-miR-149-5p; hsa-miR-200c-3p; hsa-miR-147a
Gene Ontology (GO)	regulation of cytokinesis GO0032465	enriched	0.00146	0.00146	11	hsa-miR-195-5p; hsa-miR-15a-5p; hsa-miR-26b-5p; hsa-miR-23a-3p; hsa-miR-93-5p; hsa-miR-210-3p; hsa-miR-25-3p; hsa-miR-30b-5p; hsa-miR-148b-3p; hsa-miR-149-5p; hsa-miR-200c-3p
Gene Ontology (GO)	androgen receptor binding GO0050681	enriched	0.00146	0.00146	11	hsa-miR-195-5p; hsa-miR-15a-5p; hsa-miR-26b-5p; hsa-miR-23a-3p; hsa-miR-93-5p; hsa-miR-25-3p; hsa-miR-30b-5p; hsa-miR-148b-3p; hsa-miR-149-5p; hsa-miR-200c-3p; hsa-miR-147a
Gene Ontology (GO)	apoptotic signaling pathway GO0097190	enriched	0.00146	0.00146	10	hsa-miR-26b-5p; hsa-miR-23a-3p; hsa-miR-93-5p; hsa-miR-210-3p; hsa-miR-25-3p; hsa-miR-30b-5p; hsa-miR-148b-3p; hsa-miR-149-5p; hsa-miR-200c-3p; hsa-miR-147a
Gene Ontology (GO)	microtubule-based movement GO0007018	enriched	0.00146	0.00146	11	hsa-miR-195-5p; hsa-miR-15a-5p; hsa-miR-26b-5p; hsa-miR-23a-3p; hsa-miR-93-5p; hsa-miR-25-3p; hsa-miR-30b-5p; hsa-miR-148b-3p; hsa-miR-149-5p; hsa-miR-200c-3p; hsa-miR-147a
Gene Ontology (GO)	proteasomal protein catabolic process GO0010498	enriched	0.00147	0.00147	10	hsa-miR-195-5p; hsa-miR-15a-5p; hsa-miR-26b-5p; hsa-miR-23a-3p; hsa-miR-93-5p; hsa-miR-25-3p; hsa-miR-30b-5p; hsa-miR-149-5p; hsa-miR-200c-3p; hsa-miR-147a
Gene Ontology (GO)	positive regulation of autophagy GO0010508	enriched	0.00156	0.00156	11	hsa-miR-195-5p; hsa-miR-15a-5p; hsa-miR-26b-5p; hsa-miR-23a-3p; hsa-miR-93-5p; hsa-miR-210-3p; hsa-miR-25-3p; hsa-miR-30b-5p; hsa-miR-148b-3p; hsa-miR-149-5p; hsa-miR-200c-3p
Gene Ontology (GO)	tau protein binding GO0048156	enriched	0.00158	0.00158	11	hsa-miR-195-5p; hsa-miR-15a-5p; hsa-miR-26b-5p; hsa-miR-23a-3p; hsa-miR-93-5p; hsa-miR-25-3p; hsa-miR-30b-5p; hsa-miR-148b-3p; hsa-miR-149-5p; hsa-miR-200c-3p; hsa-miR-147a
Gene Ontology (GO)	integrin-mediated signaling pathway GO0007229	enriched	0.00158	0.00158	11	hsa-miR-195-5p; hsa-miR-15a-5p; hsa-miR-26b-5p; hsa-miR-23a-3p; hsa-miR-93-5p; hsa-miR-210-3p; hsa-miR-25-3p; hsa-miR-30b-5p; hsa-miR-148b-3p; hsa-miR-149-5p; hsa-miR-200c-3p
Gene Ontology (GO)	beta-catenin-TCF complex assembly GO1904837	enriched	0.0016	0.0016	10	hsa-miR-195-5p; hsa-miR-15a-5p; hsa-miR-26b-5p; hsa-miR-23a-3p; hsa-miR-93-5p; hsa-miR-25-3p; hsa-miR-30b-5p; hsa-miR-148b-3p; hsa-miR-149-5p; hsa-miR-200c-3p
Gene Ontology (GO)	canonical Wnt signaling pathway GO0060070	enriched	0.0016	0.0016	11	hsa-miR-195-5p; hsa-miR-15a-5p; hsa-miR-26b-5p; hsa-miR-23a-3p; hsa-miR-93-5p; hsa-miR-210-3p; hsa-miR-25-3p; hsa-miR-30b-5p; hsa-miR-148b-3p; hsa-miR-149-5p; hsa-miR-200c-3p
Gene Ontology (GO)	cellular response to interleukin-1 GO0071347	enriched	0.0016	0.0016	10	hsa-miR-195-5p; hsa-miR-15a-5p; hsa-miR-26b-5p; hsa-miR-23a-3p; hsa-miR-93-5p; hsa-miR-210-3p; hsa-miR-25-3p; hsa-miR-30b-5p; hsa-miR-148b-3p; hsa-miR-147a
Gene Ontology (GO)	protein complex oligomerization GO0051259	enriched	0.00162	0.00162	10	hsa-miR-195-5p; hsa-miR-15a-5p; hsa-miR-26b-5p; hsa-miR-23a-3p; hsa-miR-93-5p; hsa-miR-25-3p; hsa-miR-148b-3p; hsa-miR-149-5p; hsa-miR-200c-3p; hsa-miR-147a
Gene Ontology (GO)	cellular response to growth factor stimulus GO0071363	enriched	0.00163	0.00163	10	hsa-miR-195-5p; hsa-miR-15a-5p; hsa-miR-26b-5p; hsa-miR-93-5p; hsa-miR-210-3p; hsa-miR-25-3p; hsa-miR-30b-5p; hsa-miR-148b-3p; hsa-miR-200c-3p; hsa-miR-147a
Gene Ontology (GO)	circadian regulation of gene expression GO0032922	enriched	0.00163	0.00163	12	hsa-miR-195-5p; hsa-miR-15a-5p; hsa-miR-26b-5p; hsa-miR-23a-3p; hsa-miR-93-5p; hsa-miR-210-3p; hsa-miR-25-3p; hsa-miR-30b-5p; hsa-miR-148b-3p; hsa-miR-149-5p; hsa-miR-200c-3p; hsa-miR-147a
Gene Ontology (GO)	positive regulation of epithelial to mesenchymal transition GO0010718	enriched	0.00163	0.00163	11	hsa-miR-195-5p; hsa-miR-15a-5p; hsa-miR-26b-5p; hsa-miR-23a-3p; hsa-miR-93-5p; hsa-miR-210-3p; hsa-miR-25-3p; hsa-miR-30b-5p; hsa-miR-149-5p; hsa-miR-200c-3p; hsa-miR-147a
Gene Ontology (GO)	glucose homeostasis GO0042593	enriched	0.00166	0.00166	12	hsa-miR-195-5p; hsa-miR-15a-5p; hsa-miR-26b-5p; hsa-miR-23a-3p; hsa-miR-93-5p; hsa-miR-210-3p; hsa-miR-25-3p; hsa-miR-30b-5p; hsa-miR-148b-3p; hsa-miR-149-5p; hsa-miR-200c-3p; hsa-miR-147a
Gene Ontology (GO)	beta-tubulin binding GO0048487	enriched	0.0017	0.0017	10	hsa-miR-195-5p; hsa-miR-15a-5p; hsa-miR-26b-5p; hsa-miR-23a-3p; hsa-miR-93-5p; hsa-miR-25-3p; hsa-miR-30b-5p; hsa-miR-148b-3p; hsa-miR-149-5p; hsa-miR-147a
Gene Ontology (GO)	Z disc GO0030018	enriched	0.00172	0.00172	11	hsa-miR-195-5p; hsa-miR-15a-5p; hsa-miR-26b-5p; hsa-miR-23a-3p; hsa-miR-93-5p; hsa-miR-25-3p; hsa-miR-30b-5p; hsa-miR-148b-3p; hsa-miR-149-5p; hsa-miR-200c-3p; hsa-miR-147a
Gene Ontology (GO)	phospholipid binding GO0005543	enriched	0.00172	0.00172	10	hsa-miR-195-5p; hsa-miR-15a-5p; hsa-miR-26b-5p; hsa-miR-23a-3p; hsa-miR-93-5p; hsa-miR-210-3p; hsa-miR-30b-5p; hsa-miR-149-5p; hsa-miR-200c-3p; hsa-miR-147a
Gene Ontology (GO)	brain development GO0007420	enriched	0.00175	0.00175	12	hsa-miR-195-5p; hsa-miR-15a-5p; hsa-miR-26b-5p; hsa-miR-23a-3p; hsa-miR-93-5p; hsa-miR-210-3p; hsa-miR-25-3p; hsa-miR-30b-5p; hsa-miR-148b-3p; hsa-miR-149-5p; hsa-miR-200c-3p; hsa-miR-147a
Gene Ontology (GO)	positive regulation of T cell proliferation GO0042102	enriched	0.00178	0.00178	10	hsa-miR-195-5p; hsa-miR-15a-5p; hsa-miR-26b-5p; hsa-miR-23a-3p; hsa-miR-93-5p; hsa-miR-210-3p; hsa-miR-25-3p; hsa-miR-148b-3p; hsa-miR-149-5p; hsa-miR-147a
Gene Ontology (GO)	positive regulation of vascular smooth muscle cell proliferation GO1904707	enriched	0.00178	0.00178	10	hsa-miR-195-5p; hsa-miR-15a-5p; hsa-miR-26b-5p; hsa-miR-93-5p; hsa-miR-210-3p; hsa-miR-25-3p; hsa-miR-30b-5p; hsa-miR-148b-3p; hsa-miR-149-5p; hsa-miR-200c-3p
Gene Ontology (GO)	lysosomal lumen GO0043202	enriched	0.00179	0.00179	11	hsa-miR-195-5p; hsa-miR-15a-5p; hsa-miR-26b-5p; hsa-miR-23a-3p; hsa-miR-93-5p; hsa-miR-210-3p; hsa-miR-25-3p; hsa-miR-30b-5p; hsa-miR-148b-3p; hsa-miR-149-5p; hsa-miR-147a
Gene Ontology (GO)	circadian rhythm GO0007623	enriched	0.00181	0.00181	11	hsa-miR-195-5p; hsa-miR-15a-5p; hsa-miR-26b-5p; hsa-miR-23a-3p; hsa-miR-93-5p; hsa-miR-25-3p; hsa-miR-30b-5p; hsa-miR-148b-3p; hsa-miR-149-5p; hsa-miR-200c-3p; hsa-miR-147a
Gene Ontology (GO)	blood microparticle GO0072562	enriched	0.00184	0.00184	12	hsa-miR-195-5p; hsa-miR-15a-5p; hsa-miR-26b-5p; hsa-miR-23a-3p; hsa-miR-93-5p; hsa-miR-210-3p; hsa-miR-25-3p; hsa-miR-30b-5p; hsa-miR-148b-3p; hsa-miR-149-5p; hsa-miR-200c-3p; hsa-miR-147a
Gene Ontology (GO)	SH3SH2 adaptor activity GO0005070	enriched	0.00184	0.00184	11	hsa-miR-195-5p; hsa-miR-15a-5p; hsa-miR-26b-5p; hsa-miR-23a-3p; hsa-miR-93-5p; hsa-miR-210-3p; hsa-miR-25-3p; hsa-miR-30b-5p; hsa-miR-148b-3p; hsa-miR-149-5p; hsa-miR-200c-3p
Gene Ontology (GO)	negative regulation of ERK1 and ERK2 cascade GO0070373	enriched	0.00185	0.00185	11	hsa-miR-195-5p; hsa-miR-15a-5p; hsa-miR-26b-5p; hsa-miR-23a-3p; hsa-miR-93-5p; hsa-miR-210-3p; hsa-miR-25-3p; hsa-miR-30b-5p; hsa-miR-149-5p; hsa-miR-200c-3p; hsa-miR-147a
Gene Ontology (GO)	positive regulation of epithelial cell proliferation GO0050679	enriched	0.00185	0.00185	10	hsa-miR-195-5p; hsa-miR-15a-5p; hsa-miR-26b-5p; hsa-miR-23a-3p; hsa-miR-93-5p; hsa-miR-25-3p; hsa-miR-30b-5p; hsa-miR-148b-3p; hsa-miR-200c-3p; hsa-miR-147a
Gene Ontology (GO)	DNA replication GO0006260	enriched	0.00187	0.00187	12	hsa-miR-195-5p; hsa-miR-15a-5p; hsa-miR-26b-5p; hsa-miR-23a-3p; hsa-miR-93-5p; hsa-miR-210-3p; hsa-miR-25-3p; hsa-miR-30b-5p; hsa-miR-148b-3p; hsa-miR-149-5p; hsa-miR-200c-3p; hsa-miR-147a
Gene Ontology (GO)	positive regulation of MAP kinase activity GO0043406	enriched	0.00187	0.00187	10	hsa-miR-195-5p; hsa-miR-15a-5p; hsa-miR-26b-5p; hsa-miR-93-5p; hsa-miR-25-3p; hsa-miR-30b-5p; hsa-miR-148b-3p; hsa-miR-149-5p; hsa-miR-200c-3p; hsa-miR-147a
Gene Ontology (GO)	receptor internalization GO0031623	enriched	0.00187	0.00187	10	hsa-miR-195-5p; hsa-miR-15a-5p; hsa-miR-26b-5p; hsa-miR-23a-3p; hsa-miR-93-5p; hsa-miR-210-3p; hsa-miR-25-3p; hsa-miR-30b-5p; hsa-miR-149-5p; hsa-miR-147a
Gene Ontology (GO)	regulation of inflammatory response GO0050727	enriched	0.00187	0.00187	10	hsa-miR-195-5p; hsa-miR-15a-5p; hsa-miR-26b-5p; hsa-miR-23a-3p; hsa-miR-93-5p; hsa-miR-25-3p; hsa-miR-30b-5p; hsa-miR-148b-3p; hsa-miR-149-5p; hsa-miR-200c-3p
Gene Ontology (GO)	ruffle membrane GO0032587	enriched	0.00187	0.00187	11	hsa-miR-195-5p; hsa-miR-15a-5p; hsa-miR-26b-5p; hsa-miR-23a-3p; hsa-miR-93-5p; hsa-miR-210-3p; hsa-miR-25-3p; hsa-miR-30b-5p; hsa-miR-148b-3p; hsa-miR-149-5p; hsa-miR-200c-3p
Gene Ontology (GO)	cell chemotaxis GO0060326	enriched	0.0019	0.0019	10	hsa-miR-195-5p; hsa-miR-15a-5p; hsa-miR-26b-5p; hsa-miR-23a-3p; hsa-miR-93-5p; hsa-miR-30b-5p; hsa-miR-148b-3p; hsa-miR-149-5p; hsa-miR-200c-3p; hsa-miR-147a
Gene Ontology (GO)	cellular iron ion homeostasis GO0006879	enriched	0.00191	0.00191	11	hsa-miR-195-5p; hsa-miR-15a-5p; hsa-miR-26b-5p; hsa-miR-23a-3p; hsa-miR-93-5p; hsa-miR-210-3p; hsa-miR-25-3p; hsa-miR-30b-5p; hsa-miR-148b-3p; hsa-miR-200c-3p; hsa-miR-147a
Gene Ontology (GO)	regulation of mitotic cell cycle phase transition GO1901990	enriched	0.00194	0.00194	11	hsa-miR-195-5p; hsa-miR-15a-5p; hsa-miR-26b-5p; hsa-miR-23a-3p; hsa-miR-93-5p; hsa-miR-210-3p; hsa-miR-25-3p; hsa-miR-30b-5p; hsa-miR-149-5p; hsa-miR-200c-3p; hsa-miR-147a
Gene Ontology (GO)	anteriorposterior pattern specification GO0009952	enriched	0.00198	0.00198	10	hsa-miR-195-5p; hsa-miR-15a-5p; hsa-miR-26b-5p; hsa-miR-23a-3p; hsa-miR-93-5p; hsa-miR-210-3p; hsa-miR-30b-5p; hsa-miR-148b-3p; hsa-miR-149-5p; hsa-miR-200c-3p
Gene Ontology (GO)	trans-Golgi network membrane GO0032588	enriched	0.00199	0.00199	12	hsa-miR-195-5p; hsa-miR-15a-5p; hsa-miR-26b-5p; hsa-miR-23a-3p; hsa-miR-93-5p; hsa-miR-210-3p; hsa-miR-25-3p; hsa-miR-30b-5p; hsa-miR-148b-3p; hsa-miR-149-5p; hsa-miR-200c-3p; hsa-miR-147a
Gene Ontology (GO)	positive regulation of protein complex assembly GO0031334	enriched	0.00199	0.00199	10	hsa-miR-195-5p; hsa-miR-15a-5p; hsa-miR-26b-5p; hsa-miR-23a-3p; hsa-miR-93-5p; hsa-miR-25-3p; hsa-miR-148b-3p; hsa-miR-149-5p; hsa-miR-200c-3p; hsa-miR-147a
Gene Ontology (GO)	positive regulation of NIKNF-kappaB signaling GO1901224	enriched	0.00201	0.00201	11	hsa-miR-195-5p; hsa-miR-15a-5p; hsa-miR-26b-5p; hsa-miR-23a-3p; hsa-miR-93-5p; hsa-miR-25-3p; hsa-miR-30b-5p; hsa-miR-148b-3p; hsa-miR-149-5p; hsa-miR-200c-3p; hsa-miR-147a
Gene Ontology (GO)	peptidyl-threonine phosphorylation GO0018107	enriched	0.00201	0.00201	12	hsa-miR-195-5p; hsa-miR-15a-5p; hsa-miR-26b-5p; hsa-miR-23a-3p; hsa-miR-93-5p; hsa-miR-210-3p; hsa-miR-25-3p; hsa-miR-30b-5p; hsa-miR-148b-3p; hsa-miR-149-5p; hsa-miR-200c-3p; hsa-miR-147a
Gene Ontology (GO)	microtubule cytoskeleton organization GO0000226	enriched	0.00207	0.00207	12	hsa-miR-195-5p; hsa-miR-15a-5p; hsa-miR-26b-5p; hsa-miR-23a-3p; hsa-miR-93-5p; hsa-miR-210-3p; hsa-miR-25-3p; hsa-miR-30b-5p; hsa-miR-148b-3p; hsa-miR-149-5p; hsa-miR-200c-3p; hsa-miR-147a
Gene Ontology (GO)	protein-DNA complex GO0032993	enriched	0.00209	0.00209	10	hsa-miR-15a-5p; hsa-miR-26b-5p; hsa-miR-23a-3p; hsa-miR-93-5p; hsa-miR-210-3p; hsa-miR-25-3p; hsa-miR-30b-5p; hsa-miR-148b-3p; hsa-miR-149-5p; hsa-miR-200c-3p
Gene Ontology (GO)	ion transmembrane transport GO0034220	enriched	0.00218	0.00218	12	hsa-miR-195-5p; hsa-miR-15a-5p; hsa-miR-26b-5p; hsa-miR-23a-3p; hsa-miR-93-5p; hsa-miR-210-3p; hsa-miR-25-3p; hsa-miR-30b-5p; hsa-miR-148b-3p; hsa-miR-149-5p; hsa-miR-200c-3p; hsa-miR-147a
Gene Ontology (GO)	receptor tyrosine kinase binding GO0030971	enriched	0.00219	0.00219	10	hsa-miR-195-5p; hsa-miR-15a-5p; hsa-miR-26b-5p; hsa-miR-23a-3p; hsa-miR-93-5p; hsa-miR-210-3p; hsa-miR-25-3p; hsa-miR-30b-5p; hsa-miR-148b-3p; hsa-miR-200c-3p
Gene Ontology (GO)	Wnt signaling pathway GO0016055	enriched	0.00223	0.00223	11	hsa-miR-195-5p; hsa-miR-15a-5p; hsa-miR-26b-5p; hsa-miR-23a-3p; hsa-miR-93-5p; hsa-miR-210-3p; hsa-miR-25-3p; hsa-miR-30b-5p; hsa-miR-148b-3p; hsa-miR-200c-3p; hsa-miR-147a
Gene Ontology (GO)	activation of cysteine-type endopeptidase activity involved in apoptotic process GO0006919	enriched	0.00223	0.00223	11	hsa-miR-195-5p; hsa-miR-15a-5p; hsa-miR-26b-5p; hsa-miR-23a-3p; hsa-miR-93-5p; hsa-miR-210-3p; hsa-miR-25-3p; hsa-miR-30b-5p; hsa-miR-148b-3p; hsa-miR-149-5p; hsa-miR-200c-3p
Gene Ontology (GO)	negative regulation of G1S transition of mitotic cell cycle GO2000134	enriched	0.00227	0.00227	11	hsa-miR-195-5p; hsa-miR-15a-5p; hsa-miR-26b-5p; hsa-miR-23a-3p; hsa-miR-93-5p; hsa-miR-25-3p; hsa-miR-30b-5p; hsa-miR-148b-3p; hsa-miR-149-5p; hsa-miR-200c-3p; hsa-miR-147a
Gene Ontology (GO)	release of cytochrome c from mitochondria GO0001836	enriched	0.0023	0.0023	10	hsa-miR-195-5p; hsa-miR-15a-5p; hsa-miR-26b-5p; hsa-miR-23a-3p; hsa-miR-93-5p; hsa-miR-25-3p; hsa-miR-30b-5p; hsa-miR-148b-3p; hsa-miR-149-5p; hsa-miR-200c-3p
Gene Ontology (GO)	RNA polymerase II repressing transcription factor binding GO0001103	enriched	0.00231	0.00231	10	hsa-miR-195-5p; hsa-miR-15a-5p; hsa-miR-26b-5p; hsa-miR-23a-3p; hsa-miR-93-5p; hsa-miR-25-3p; hsa-miR-30b-5p; hsa-miR-148b-3p; hsa-miR-149-5p; hsa-miR-200c-3p
Gene Ontology (GO)	protein destabilization GO0031648	enriched	0.00234	0.00234	10	hsa-miR-195-5p; hsa-miR-15a-5p; hsa-miR-26b-5p; hsa-miR-23a-3p; hsa-miR-93-5p; hsa-miR-210-3p; hsa-miR-25-3p; hsa-miR-148b-3p; hsa-miR-149-5p; hsa-miR-200c-3p
Gene Ontology (GO)	macroautophagy GO0016236	enriched	0.00241	0.00241	12	hsa-miR-195-5p; hsa-miR-15a-5p; hsa-miR-26b-5p; hsa-miR-23a-3p; hsa-miR-93-5p; hsa-miR-210-3p; hsa-miR-25-3p; hsa-miR-30b-5p; hsa-miR-148b-3p; hsa-miR-149-5p; hsa-miR-200c-3p; hsa-miR-147a
Gene Ontology (GO)	positive regulation of phosphatidylinositol 3-kinase signaling GO0014068	enriched	0.00242	0.00242	11	hsa-miR-195-5p; hsa-miR-15a-5p; hsa-miR-26b-5p; hsa-miR-23a-3p; hsa-miR-93-5p; hsa-miR-25-3p; hsa-miR-30b-5p; hsa-miR-148b-3p; hsa-miR-149-5p; hsa-miR-200c-3p; hsa-miR-147a
Gene Ontology (GO)	heat shock protein binding GO0031072	enriched	0.00249	0.00249	10	hsa-miR-195-5p; hsa-miR-15a-5p; hsa-miR-26b-5p; hsa-miR-23a-3p; hsa-miR-93-5p; hsa-miR-25-3p; hsa-miR-30b-5p; hsa-miR-149-5p; hsa-miR-200c-3p; hsa-miR-147a
Gene Ontology (GO)	chromatin remodeling GO0006338	enriched	0.00253	0.00253	12	hsa-miR-195-5p; hsa-miR-15a-5p; hsa-miR-26b-5p; hsa-miR-23a-3p; hsa-miR-93-5p; hsa-miR-210-3p; hsa-miR-25-3p; hsa-miR-30b-5p; hsa-miR-148b-3p; hsa-miR-149-5p; hsa-miR-200c-3p; hsa-miR-147a
Gene Ontology (GO)	NIKNF-kappaB signaling GO0038061	enriched	0.00256	0.00256	10	hsa-miR-195-5p; hsa-miR-15a-5p; hsa-miR-26b-5p; hsa-miR-23a-3p; hsa-miR-93-5p; hsa-miR-25-3p; hsa-miR-30b-5p; hsa-miR-148b-3p; hsa-miR-149-5p; hsa-miR-147a
Gene Ontology (GO)	intracellular transport of virus GO0075733	enriched	0.00256	0.00256	11	hsa-miR-195-5p; hsa-miR-15a-5p; hsa-miR-26b-5p; hsa-miR-23a-3p; hsa-miR-93-5p; hsa-miR-210-3p; hsa-miR-25-3p; hsa-miR-30b-5p; hsa-miR-148b-3p; hsa-miR-149-5p; hsa-miR-147a
Gene Ontology (GO)	semaphorin-plexin signaling pathway GO0071526	enriched	0.00256	0.00256	10	hsa-miR-195-5p; hsa-miR-15a-5p; hsa-miR-26b-5p; hsa-miR-23a-3p; hsa-miR-93-5p; hsa-miR-25-3p; hsa-miR-30b-5p; hsa-miR-149-5p; hsa-miR-200c-3p; hsa-miR-147a
Gene Ontology (GO)	filopodium GO0030175	enriched	0.00258	0.00258	10	hsa-miR-195-5p; hsa-miR-26b-5p; hsa-miR-23a-3p; hsa-miR-93-5p; hsa-miR-25-3p; hsa-miR-30b-5p; hsa-miR-148b-3p; hsa-miR-149-5p; hsa-miR-200c-3p; hsa-miR-147a
Gene Ontology (GO)	cell projection GO0042995	enriched	0.00263	0.00263	10	hsa-miR-195-5p; hsa-miR-15a-5p; hsa-miR-26b-5p; hsa-miR-23a-3p; hsa-miR-93-5p; hsa-miR-25-3p; hsa-miR-148b-3p; hsa-miR-149-5p; hsa-miR-200c-3p; hsa-miR-147a
Gene Ontology (GO)	positive regulation of peptidyl-tyrosine phosphorylation GO0050731	enriched	0.00263	0.00263	11	hsa-miR-195-5p; hsa-miR-15a-5p; hsa-miR-26b-5p; hsa-miR-23a-3p; hsa-miR-93-5p; hsa-miR-25-3p; hsa-miR-30b-5p; hsa-miR-148b-3p; hsa-miR-149-5p; hsa-miR-200c-3p; hsa-miR-147a
Gene Ontology (GO)	scaffold protein binding GO0097110	enriched	0.00264	0.00264	10	hsa-miR-195-5p; hsa-miR-15a-5p; hsa-miR-26b-5p; hsa-miR-23a-3p; hsa-miR-93-5p; hsa-miR-25-3p; hsa-miR-148b-3p; hsa-miR-149-5p; hsa-miR-200c-3p; hsa-miR-147a
Gene Ontology (GO)	cytoskeleton organization GO0007010	enriched	0.00282	0.00282	12	hsa-miR-195-5p; hsa-miR-15a-5p; hsa-miR-26b-5p; hsa-miR-23a-3p; hsa-miR-93-5p; hsa-miR-210-3p; hsa-miR-25-3p; hsa-miR-30b-5p; hsa-miR-148b-3p; hsa-miR-149-5p; hsa-miR-200c-3p; hsa-miR-147a
Gene Ontology (GO)	anaphase-promoting complex-dependent catabolic process GO0031145	enriched	0.00282	0.00282	11	hsa-miR-195-5p; hsa-miR-15a-5p; hsa-miR-26b-5p; hsa-miR-23a-3p; hsa-miR-93-5p; hsa-miR-210-3p; hsa-miR-25-3p; hsa-miR-30b-5p; hsa-miR-149-5p; hsa-miR-200c-3p; hsa-miR-147a
Gene Ontology (GO)	heparin binding GO0008201	enriched	0.00283	0.00283	11	hsa-miR-195-5p; hsa-miR-15a-5p; hsa-miR-26b-5p; hsa-miR-23a-3p; hsa-miR-93-5p; hsa-miR-210-3p; hsa-miR-30b-5p; hsa-miR-148b-3p; hsa-miR-149-5p; hsa-miR-200c-3p; hsa-miR-147a
Gene Ontology (GO)	extracellular matrix GO0031012	enriched	0.00288	0.00288	12	hsa-miR-195-5p; hsa-miR-15a-5p; hsa-miR-26b-5p; hsa-miR-23a-3p; hsa-miR-93-5p; hsa-miR-210-3p; hsa-miR-25-3p; hsa-miR-30b-5p; hsa-miR-148b-3p; hsa-miR-149-5p; hsa-miR-200c-3p; hsa-miR-147a
Gene Ontology (GO)	antigen processing and presentation of exogenous peptide antigen via MHC class II GO0019886	enriched	0.00297	0.00297	12	hsa-miR-195-5p; hsa-miR-15a-5p; hsa-miR-26b-5p; hsa-miR-23a-3p; hsa-miR-93-5p; hsa-miR-210-3p; hsa-miR-25-3p; hsa-miR-30b-5p; hsa-miR-148b-3p; hsa-miR-149-5p; hsa-miR-200c-3p; hsa-miR-147a
Gene Ontology (GO)	mitotic spindle GO0072686	enriched	0.00301	0.00301	12	hsa-miR-195-5p; hsa-miR-15a-5p; hsa-miR-26b-5p; hsa-miR-23a-3p; hsa-miR-93-5p; hsa-miR-210-3p; hsa-miR-25-3p; hsa-miR-30b-5p; hsa-miR-148b-3p; hsa-miR-149-5p; hsa-miR-200c-3p; hsa-miR-147a
Gene Ontology (GO)	extracellular matrix structural constituent GO0005201	enriched	0.00301	0.00301	11	hsa-miR-195-5p; hsa-miR-15a-5p; hsa-miR-26b-5p; hsa-miR-23a-3p; hsa-miR-93-5p; hsa-miR-210-3p; hsa-miR-25-3p; hsa-miR-30b-5p; hsa-miR-148b-3p; hsa-miR-149-5p; hsa-miR-200c-3p
Gene Ontology (GO)	microtubule GO0005874	enriched	0.00301	0.00301	12	hsa-miR-195-5p; hsa-miR-15a-5p; hsa-miR-26b-5p; hsa-miR-23a-3p; hsa-miR-93-5p; hsa-miR-210-3p; hsa-miR-25-3p; hsa-miR-30b-5p; hsa-miR-148b-3p; hsa-miR-149-5p; hsa-miR-200c-3p; hsa-miR-147a
Gene Ontology (GO)	angiogenesis GO0001525	enriched	0.00309	0.00309	12	hsa-miR-195-5p; hsa-miR-15a-5p; hsa-miR-26b-5p; hsa-miR-23a-3p; hsa-miR-93-5p; hsa-miR-210-3p; hsa-miR-25-3p; hsa-miR-30b-5p; hsa-miR-148b-3p; hsa-miR-149-5p; hsa-miR-200c-3p; hsa-miR-147a
Gene Ontology (GO)	negative regulation of vascular smooth muscle cell proliferation GO1904706	enriched	0.0031	0.0031	10	hsa-miR-195-5p; hsa-miR-15a-5p; hsa-miR-26b-5p; hsa-miR-23a-3p; hsa-miR-93-5p; hsa-miR-25-3p; hsa-miR-30b-5p; hsa-miR-148b-3p; hsa-miR-200c-3p; hsa-miR-147a
Gene Ontology (GO)	negative regulation of cell migration GO0030336	enriched	0.00311	0.00311	12	hsa-miR-195-5p; hsa-miR-15a-5p; hsa-miR-26b-5p; hsa-miR-23a-3p; hsa-miR-93-5p; hsa-miR-210-3p; hsa-miR-25-3p; hsa-miR-30b-5p; hsa-miR-148b-3p; hsa-miR-149-5p; hsa-miR-200c-3p; hsa-miR-147a
Gene Ontology (GO)	phosphotyrosine residue binding GO0001784	enriched	0.00315	0.00315	10	hsa-miR-195-5p; hsa-miR-15a-5p; hsa-miR-26b-5p; hsa-miR-23a-3p; hsa-miR-93-5p; hsa-miR-25-3p; hsa-miR-30b-5p; hsa-miR-148b-3p; hsa-miR-149-5p; hsa-miR-200c-3p
Gene Ontology (GO)	intracellular GO0005622	enriched	0.00316	0.00316	12	hsa-miR-195-5p; hsa-miR-15a-5p; hsa-miR-26b-5p; hsa-miR-23a-3p; hsa-miR-93-5p; hsa-miR-210-3p; hsa-miR-25-3p; hsa-miR-30b-5p; hsa-miR-148b-3p; hsa-miR-149-5p; hsa-miR-200c-3p; hsa-miR-147a
Gene Ontology (GO)	RNA polymerase II transcription factor complex GO0090575	enriched	0.00317	0.00317	12	hsa-miR-195-5p; hsa-miR-15a-5p; hsa-miR-26b-5p; hsa-miR-23a-3p; hsa-miR-93-5p; hsa-miR-210-3p; hsa-miR-25-3p; hsa-miR-30b-5p; hsa-miR-148b-3p; hsa-miR-149-5p; hsa-miR-200c-3p; hsa-miR-147a
Gene Ontology (GO)	regulation of cell motility GO2000145	enriched	0.00318	0.00318	10	hsa-miR-195-5p; hsa-miR-15a-5p; hsa-miR-26b-5p; hsa-miR-93-5p; hsa-miR-25-3p; hsa-miR-30b-5p; hsa-miR-148b-3p; hsa-miR-149-5p; hsa-miR-200c-3p; hsa-miR-147a
Gene Ontology (GO)	cellular response to tumor necrosis factor GO0071356	enriched	0.00321	0.00321	10	hsa-miR-195-5p; hsa-miR-15a-5p; hsa-miR-26b-5p; hsa-miR-23a-3p; hsa-miR-93-5p; hsa-miR-25-3p; hsa-miR-30b-5p; hsa-miR-148b-3p; hsa-miR-149-5p; hsa-miR-200c-3p
Gene Ontology (GO)	ubiquitin conjugating enzyme activity GO0061631	enriched	0.00325	0.00325	10	hsa-miR-195-5p; hsa-miR-15a-5p; hsa-miR-26b-5p; hsa-miR-93-5p; hsa-miR-25-3p; hsa-miR-30b-5p; hsa-miR-148b-3p; hsa-miR-149-5p; hsa-miR-200c-3p; hsa-miR-147a
Gene Ontology (GO)	activation of GTPase activity GO0090630	enriched	0.00327	0.00327	11	hsa-miR-195-5p; hsa-miR-15a-5p; hsa-miR-26b-5p; hsa-miR-23a-3p; hsa-miR-93-5p; hsa-miR-210-3p; hsa-miR-25-3p; hsa-miR-30b-5p; hsa-miR-149-5p; hsa-miR-200c-3p; hsa-miR-147a
Gene Ontology (GO)	establishment of protein localization GO0045184	enriched	0.00334	0.00334	10	hsa-miR-195-5p; hsa-miR-15a-5p; hsa-miR-26b-5p; hsa-miR-23a-3p; hsa-miR-93-5p; hsa-miR-210-3p; hsa-miR-25-3p; hsa-miR-148b-3p; hsa-miR-149-5p; hsa-miR-200c-3p
Gene Ontology (GO)	regulation of RNA splicing GO0043484	enriched	0.00345	0.00345	10	hsa-miR-195-5p; hsa-miR-15a-5p; hsa-miR-26b-5p; hsa-miR-23a-3p; hsa-miR-93-5p; hsa-miR-25-3p; hsa-miR-30b-5p; hsa-miR-148b-3p; hsa-miR-149-5p; hsa-miR-200c-3p
Gene Ontology (GO)	phosphatidylinositol 3-kinase signaling GO0014065	enriched	0.0035	0.0035	10	hsa-miR-195-5p; hsa-miR-15a-5p; hsa-miR-26b-5p; hsa-miR-23a-3p; hsa-miR-93-5p; hsa-miR-25-3p; hsa-miR-30b-5p; hsa-miR-148b-3p; hsa-miR-149-5p; hsa-miR-200c-3p
Gene Ontology (GO)	posttranscriptional gene silencing by RNA GO0035194	enriched	0.0035	0.0035	10	hsa-miR-195-5p; hsa-miR-15a-5p; hsa-miR-26b-5p; hsa-miR-23a-3p; hsa-miR-93-5p; hsa-miR-210-3p; hsa-miR-25-3p; hsa-miR-30b-5p; hsa-miR-148b-3p; hsa-miR-149-5p
Gene Ontology (GO)	regulation of insulin secretion GO0050796	enriched	0.0035	0.0035	10	hsa-miR-195-5p; hsa-miR-15a-5p; hsa-miR-26b-5p; hsa-miR-93-5p; hsa-miR-210-3p; hsa-miR-25-3p; hsa-miR-30b-5p; hsa-miR-148b-3p; hsa-miR-149-5p; hsa-miR-147a
Gene Ontology (GO)	osteoblast differentiation GO0001649	enriched	0.00352	0.00352	10	hsa-miR-195-5p; hsa-miR-15a-5p; hsa-miR-26b-5p; hsa-miR-23a-3p; hsa-miR-93-5p; hsa-miR-25-3p; hsa-miR-30b-5p; hsa-miR-148b-3p; hsa-miR-149-5p; hsa-miR-200c-3p
Gene Ontology (GO)	thiol-dependent ubiquitinyl hydrolase activity GO0036459	enriched	0.00356	0.00356	10	hsa-miR-195-5p; hsa-miR-15a-5p; hsa-miR-26b-5p; hsa-miR-23a-3p; hsa-miR-93-5p; hsa-miR-25-3p; hsa-miR-30b-5p; hsa-miR-148b-3p; hsa-miR-149-5p; hsa-miR-200c-3p
Gene Ontology (GO)	negative regulation of protein phosphorylation GO0001933	enriched	0.0036	0.0036	11	hsa-miR-195-5p; hsa-miR-15a-5p; hsa-miR-26b-5p; hsa-miR-23a-3p; hsa-miR-93-5p; hsa-miR-210-3p; hsa-miR-25-3p; hsa-miR-30b-5p; hsa-miR-148b-3p; hsa-miR-200c-3p; hsa-miR-147a
Gene Ontology (GO)	ephrin receptor signaling pathway GO0048013	enriched	0.00363	0.00363	12	hsa-miR-195-5p; hsa-miR-15a-5p; hsa-miR-26b-5p; hsa-miR-23a-3p; hsa-miR-93-5p; hsa-miR-210-3p; hsa-miR-25-3p; hsa-miR-30b-5p; hsa-miR-148b-3p; hsa-miR-149-5p; hsa-miR-200c-3p; hsa-miR-147a
Gene Ontology (GO)	transmembrane transporter activity GO0022857	enriched	0.00367	0.00367	10	hsa-miR-195-5p; hsa-miR-15a-5p; hsa-miR-26b-5p; hsa-miR-23a-3p; hsa-miR-93-5p; hsa-miR-210-3p; hsa-miR-25-3p; hsa-miR-30b-5p; hsa-miR-149-5p; hsa-miR-200c-3p
Gene Ontology (GO)	chromatin DNA binding GO0031490	enriched	0.00374	0.00374	11	hsa-miR-195-5p; hsa-miR-15a-5p; hsa-miR-26b-5p; hsa-miR-23a-3p; hsa-miR-93-5p; hsa-miR-25-3p; hsa-miR-30b-5p; hsa-miR-148b-3p; hsa-miR-149-5p; hsa-miR-200c-3p; hsa-miR-147a
Gene Ontology (GO)	mRNA processing GO0006397	enriched	0.00374	0.00374	11	hsa-miR-195-5p; hsa-miR-15a-5p; hsa-miR-26b-5p; hsa-miR-23a-3p; hsa-miR-93-5p; hsa-miR-210-3p; hsa-miR-25-3p; hsa-miR-30b-5p; hsa-miR-148b-3p; hsa-miR-149-5p; hsa-miR-200c-3p
Gene Ontology (GO)	protease binding GO0002020	enriched	0.00375	0.00375	11	hsa-miR-195-5p; hsa-miR-15a-5p; hsa-miR-26b-5p; hsa-miR-23a-3p; hsa-miR-93-5p; hsa-miR-210-3p; hsa-miR-25-3p; hsa-miR-30b-5p; hsa-miR-148b-3p; hsa-miR-149-5p; hsa-miR-200c-3p
Gene Ontology (GO)	axonogenesis GO0007409	enriched	0.00375	0.00375	10	hsa-miR-195-5p; hsa-miR-15a-5p; hsa-miR-26b-5p; hsa-miR-23a-3p; hsa-miR-93-5p; hsa-miR-210-3p; hsa-miR-25-3p; hsa-miR-30b-5p; hsa-miR-148b-3p; hsa-miR-200c-3p
Gene Ontology (GO)	unfolded protein binding GO0051082	enriched	0.00375	0.00375	12	hsa-miR-195-5p; hsa-miR-15a-5p; hsa-miR-26b-5p; hsa-miR-23a-3p; hsa-miR-93-5p; hsa-miR-210-3p; hsa-miR-25-3p; hsa-miR-30b-5p; hsa-miR-148b-3p; hsa-miR-149-5p; hsa-miR-200c-3p; hsa-miR-147a
Gene Ontology (GO)	protein self-association GO0043621	enriched	0.00378	0.00378	10	hsa-miR-195-5p; hsa-miR-15a-5p; hsa-miR-26b-5p; hsa-miR-23a-3p; hsa-miR-93-5p; hsa-miR-25-3p; hsa-miR-30b-5p; hsa-miR-148b-3p; hsa-miR-149-5p; hsa-miR-200c-3p
Gene Ontology (GO)	SMAD protein signal transduction GO0060395	enriched	0.00384	0.00384	10	hsa-miR-195-5p; hsa-miR-15a-5p; hsa-miR-26b-5p; hsa-miR-23a-3p; hsa-miR-93-5p; hsa-miR-25-3p; hsa-miR-30b-5p; hsa-miR-148b-3p; hsa-miR-149-5p; hsa-miR-200c-3p
Gene Ontology (GO)	negative regulation of protein kinase B signaling GO0051898	enriched	0.00384	0.00384	10	hsa-miR-195-5p; hsa-miR-15a-5p; hsa-miR-26b-5p; hsa-miR-23a-3p; hsa-miR-93-5p; hsa-miR-25-3p; hsa-miR-30b-5p; hsa-miR-148b-3p; hsa-miR-149-5p; hsa-miR-200c-3p
Gene Ontology (GO)	glutamatergic synapse GO0098978	enriched	0.00393	0.00393	11	hsa-miR-195-5p; hsa-miR-15a-5p; hsa-miR-26b-5p; hsa-miR-23a-3p; hsa-miR-93-5p; hsa-miR-210-3p; hsa-miR-30b-5p; hsa-miR-148b-3p; hsa-miR-149-5p; hsa-miR-200c-3p; hsa-miR-147a
Gene Ontology (GO)	insulin receptor signaling pathway GO0008286	enriched	0.00393	0.00393	11	hsa-miR-195-5p; hsa-miR-15a-5p; hsa-miR-26b-5p; hsa-miR-23a-3p; hsa-miR-93-5p; hsa-miR-210-3p; hsa-miR-25-3p; hsa-miR-30b-5p; hsa-miR-148b-3p; hsa-miR-149-5p; hsa-miR-200c-3p
Gene Ontology (GO)	protein kinase inhibitor activity GO0004860	enriched	0.00404	0.00404	10	hsa-miR-195-5p; hsa-miR-15a-5p; hsa-miR-26b-5p; hsa-miR-93-5p; hsa-miR-25-3p; hsa-miR-30b-5p; hsa-miR-148b-3p; hsa-miR-149-5p; hsa-miR-200c-3p; hsa-miR-147a
Gene Ontology (GO)	actin filament GO0005884	enriched	0.00405	0.00405	11	hsa-miR-195-5p; hsa-miR-15a-5p; hsa-miR-26b-5p; hsa-miR-23a-3p; hsa-miR-93-5p; hsa-miR-25-3p; hsa-miR-30b-5p; hsa-miR-148b-3p; hsa-miR-149-5p; hsa-miR-200c-3p; hsa-miR-147a
Gene Ontology (GO)	negative regulation of gene expression, epigenetic GO0045814	enriched	0.00405	0.00405	10	hsa-miR-195-5p; hsa-miR-15a-5p; hsa-miR-26b-5p; hsa-miR-23a-3p; hsa-miR-93-5p; hsa-miR-25-3p; hsa-miR-30b-5p; hsa-miR-148b-3p; hsa-miR-149-5p; hsa-miR-200c-3p
Gene Ontology (GO)	protein dephosphorylation GO0006470	enriched	0.00418	0.00418	12	hsa-miR-195-5p; hsa-miR-15a-5p; hsa-miR-26b-5p; hsa-miR-23a-3p; hsa-miR-93-5p; hsa-miR-210-3p; hsa-miR-25-3p; hsa-miR-30b-5p; hsa-miR-148b-3p; hsa-miR-149-5p; hsa-miR-200c-3p; hsa-miR-147a
Gene Ontology (GO)	positive regulation of blood vessel endothelial cell migration GO0043536	enriched	0.00423	0.00423	11	hsa-miR-195-5p; hsa-miR-15a-5p; hsa-miR-26b-5p; hsa-miR-23a-3p; hsa-miR-93-5p; hsa-miR-210-3p; hsa-miR-25-3p; hsa-miR-148b-3p; hsa-miR-149-5p; hsa-miR-200c-3p; hsa-miR-147a
Gene Ontology (GO)	regulation of G2M transition of mitotic cell cycle GO0010389	enriched	0.00429	0.00429	11	hsa-miR-195-5p; hsa-miR-15a-5p; hsa-miR-26b-5p; hsa-miR-23a-3p; hsa-miR-93-5p; hsa-miR-210-3p; hsa-miR-25-3p; hsa-miR-30b-5p; hsa-miR-148b-3p; hsa-miR-149-5p; hsa-miR-200c-3p
Gene Ontology (GO)	positive regulation of cell cycle GO0045787	enriched	0.00429	0.00429	10	hsa-miR-195-5p; hsa-miR-15a-5p; hsa-miR-26b-5p; hsa-miR-23a-3p; hsa-miR-93-5p; hsa-miR-25-3p; hsa-miR-148b-3p; hsa-miR-149-5p; hsa-miR-200c-3p; hsa-miR-147a
Gene Ontology (GO)	cellular response to hypoxia GO0071456	enriched	0.00442	0.00442	12	hsa-miR-195-5p; hsa-miR-15a-5p; hsa-miR-26b-5p; hsa-miR-23a-3p; hsa-miR-93-5p; hsa-miR-210-3p; hsa-miR-25-3p; hsa-miR-30b-5p; hsa-miR-148b-3p; hsa-miR-149-5p; hsa-miR-200c-3p; hsa-miR-147a
Gene Ontology (GO)	positive regulation of cold-induced thermogenesis GO0120162	enriched	0.00442	0.00442	12	hsa-miR-195-5p; hsa-miR-15a-5p; hsa-miR-26b-5p; hsa-miR-23a-3p; hsa-miR-93-5p; hsa-miR-210-3p; hsa-miR-25-3p; hsa-miR-30b-5p; hsa-miR-148b-3p; hsa-miR-149-5p; hsa-miR-200c-3p; hsa-miR-147a
Gene Ontology (GO)	protein targeting to peroxisome GO0006625	enriched	0.00442	0.00442	10	hsa-miR-195-5p; hsa-miR-15a-5p; hsa-miR-26b-5p; hsa-miR-23a-3p; hsa-miR-93-5p; hsa-miR-25-3p; hsa-miR-30b-5p; hsa-miR-148b-3p; hsa-miR-149-5p; hsa-miR-200c-3p
Gene Ontology (GO)	protein tyrosine phosphatase activity GO0004725	enriched	0.00442	0.00442	11	hsa-miR-195-5p; hsa-miR-15a-5p; hsa-miR-26b-5p; hsa-miR-23a-3p; hsa-miR-93-5p; hsa-miR-210-3p; hsa-miR-25-3p; hsa-miR-30b-5p; hsa-miR-148b-3p; hsa-miR-149-5p; hsa-miR-200c-3p
Gene Ontology (GO)	negative regulation of cysteine-type endopeptidase activity involved in apoptotic process GO0043154	enriched	0.00444	0.00444	11	hsa-miR-195-5p; hsa-miR-15a-5p; hsa-miR-26b-5p; hsa-miR-23a-3p; hsa-miR-93-5p; hsa-miR-25-3p; hsa-miR-30b-5p; hsa-miR-148b-3p; hsa-miR-149-5p; hsa-miR-200c-3p; hsa-miR-147a
Gene Ontology (GO)	positive regulation of neuron projection development GO0010976	enriched	0.00453	0.00453	10	hsa-miR-195-5p; hsa-miR-15a-5p; hsa-miR-26b-5p; hsa-miR-93-5p; hsa-miR-210-3p; hsa-miR-25-3p; hsa-miR-30b-5p; hsa-miR-149-5p; hsa-miR-200c-3p; hsa-miR-147a
Gene Ontology (GO)	calmodulin binding GO0005516	enriched	0.00455	0.00455	11	hsa-miR-195-5p; hsa-miR-15a-5p; hsa-miR-26b-5p; hsa-miR-23a-3p; hsa-miR-93-5p; hsa-miR-25-3p; hsa-miR-30b-5p; hsa-miR-148b-3p; hsa-miR-149-5p; hsa-miR-200c-3p; hsa-miR-147a
Gene Ontology (GO)	regulation of hematopoietic stem cell differentiation GO1902036	enriched	0.0046	0.0046	10	hsa-miR-195-5p; hsa-miR-15a-5p; hsa-miR-26b-5p; hsa-miR-23a-3p; hsa-miR-93-5p; hsa-miR-25-3p; hsa-miR-30b-5p; hsa-miR-149-5p; hsa-miR-200c-3p; hsa-miR-147a
Gene Ontology (GO)	Wnt signaling pathway, planar cell polarity pathway GO0060071	enriched	0.00463	0.00463	11	hsa-miR-195-5p; hsa-miR-15a-5p; hsa-miR-26b-5p; hsa-miR-23a-3p; hsa-miR-93-5p; hsa-miR-25-3p; hsa-miR-30b-5p; hsa-miR-148b-3p; hsa-miR-149-5p; hsa-miR-200c-3p; hsa-miR-147a
Gene Ontology (GO)	protein phosphatase regulator activity GO0019888	enriched	0.00465	0.00465	10	hsa-miR-195-5p; hsa-miR-15a-5p; hsa-miR-26b-5p; hsa-miR-23a-3p; hsa-miR-93-5p; hsa-miR-30b-5p; hsa-miR-148b-3p; hsa-miR-149-5p; hsa-miR-200c-3p; hsa-miR-147a
Gene Ontology (GO)	cellular response to cytokine stimulus GO0071345	enriched	0.0049	0.0049	10	hsa-miR-195-5p; hsa-miR-15a-5p; hsa-miR-26b-5p; hsa-miR-23a-3p; hsa-miR-93-5p; hsa-miR-210-3p; hsa-miR-30b-5p; hsa-miR-149-5p; hsa-miR-200c-3p; hsa-miR-147a
Gene Ontology (GO)	protein localization to plasma membrane GO0072659	enriched	0.00496	0.00496	12	hsa-miR-195-5p; hsa-miR-15a-5p; hsa-miR-26b-5p; hsa-miR-23a-3p; hsa-miR-93-5p; hsa-miR-210-3p; hsa-miR-25-3p; hsa-miR-30b-5p; hsa-miR-148b-3p; hsa-miR-149-5p; hsa-miR-200c-3p; hsa-miR-147a
Gene Ontology (GO)	vascular endothelial growth factor receptor signaling pathway GO0048010	enriched	0.00513	0.00513	11	hsa-miR-195-5p; hsa-miR-15a-5p; hsa-miR-26b-5p; hsa-miR-23a-3p; hsa-miR-93-5p; hsa-miR-25-3p; hsa-miR-30b-5p; hsa-miR-148b-3p; hsa-miR-149-5p; hsa-miR-200c-3p; hsa-miR-147a
Gene Ontology (GO)	negative regulation of cell death GO0060548	enriched	0.00516	0.00516	10	hsa-miR-195-5p; hsa-miR-15a-5p; hsa-miR-26b-5p; hsa-miR-93-5p; hsa-miR-210-3p; hsa-miR-25-3p; hsa-miR-30b-5p; hsa-miR-148b-3p; hsa-miR-149-5p; hsa-miR-200c-3p
Gene Ontology (GO)	cholesterol homeostasis GO0042632	enriched	0.00525	0.00525	11	hsa-miR-195-5p; hsa-miR-15a-5p; hsa-miR-26b-5p; hsa-miR-23a-3p; hsa-miR-93-5p; hsa-miR-210-3p; hsa-miR-25-3p; hsa-miR-30b-5p; hsa-miR-148b-3p; hsa-miR-149-5p; hsa-miR-200c-3p
Gene Ontology (GO)	cellular response to ionizing radiation GO0071479	enriched	0.00529	0.00529	10	hsa-miR-195-5p; hsa-miR-15a-5p; hsa-miR-26b-5p; hsa-miR-93-5p; hsa-miR-25-3p; hsa-miR-30b-5p; hsa-miR-148b-3p; hsa-miR-149-5p; hsa-miR-200c-3p; hsa-miR-147a
Gene Ontology (GO)	somatic stem cell population maintenance GO0035019	enriched	0.00533	0.00533	10	hsa-miR-195-5p; hsa-miR-15a-5p; hsa-miR-26b-5p; hsa-miR-23a-3p; hsa-miR-93-5p; hsa-miR-25-3p; hsa-miR-30b-5p; hsa-miR-148b-3p; hsa-miR-149-5p; hsa-miR-200c-3p
Gene Ontology (GO)	response to lipopolysaccharide GO0032496	enriched	0.00535	0.00535	10	hsa-miR-195-5p; hsa-miR-15a-5p; hsa-miR-26b-5p; hsa-miR-23a-3p; hsa-miR-93-5p; hsa-miR-25-3p; hsa-miR-148b-3p; hsa-miR-149-5p; hsa-miR-200c-3p; hsa-miR-147a
Gene Ontology (GO)	positive regulation of protein ubiquitination GO0031398	enriched	0.00557	0.00557	10	hsa-miR-195-5p; hsa-miR-15a-5p; hsa-miR-26b-5p; hsa-miR-23a-3p; hsa-miR-93-5p; hsa-miR-210-3p; hsa-miR-25-3p; hsa-miR-149-5p; hsa-miR-200c-3p; hsa-miR-147a
Gene Ontology (GO)	structural molecule activity GO0005198	enriched	0.00562	0.00562	10	hsa-miR-195-5p; hsa-miR-15a-5p; hsa-miR-26b-5p; hsa-miR-23a-3p; hsa-miR-93-5p; hsa-miR-25-3p; hsa-miR-30b-5p; hsa-miR-149-5p; hsa-miR-200c-3p; hsa-miR-147a
Gene Ontology (GO)	protein folding GO0006457	enriched	0.00563	0.00563	12	hsa-miR-195-5p; hsa-miR-15a-5p; hsa-miR-26b-5p; hsa-miR-23a-3p; hsa-miR-93-5p; hsa-miR-210-3p; hsa-miR-25-3p; hsa-miR-30b-5p; hsa-miR-148b-3p; hsa-miR-149-5p; hsa-miR-200c-3p; hsa-miR-147a
Gene Ontology (GO)	ubiquitin-dependent ERAD pathway GO0030433	enriched	0.00563	0.00563	11	hsa-miR-195-5p; hsa-miR-15a-5p; hsa-miR-26b-5p; hsa-miR-23a-3p; hsa-miR-93-5p; hsa-miR-210-3p; hsa-miR-25-3p; hsa-miR-30b-5p; hsa-miR-148b-3p; hsa-miR-149-5p; hsa-miR-200c-3p
Gene Ontology (GO)	extracellular matrix organization GO0030198	enriched	0.00569	0.00569	12	hsa-miR-195-5p; hsa-miR-15a-5p; hsa-miR-26b-5p; hsa-miR-23a-3p; hsa-miR-93-5p; hsa-miR-210-3p; hsa-miR-25-3p; hsa-miR-30b-5p; hsa-miR-148b-3p; hsa-miR-149-5p; hsa-miR-200c-3p; hsa-miR-147a
Gene Ontology (GO)	I-kappaB kinaseNF-kappaB signaling GO0007249	enriched	0.00572	0.00572	10	hsa-miR-195-5p; hsa-miR-15a-5p; hsa-miR-26b-5p; hsa-miR-23a-3p; hsa-miR-93-5p; hsa-miR-25-3p; hsa-miR-30b-5p; hsa-miR-148b-3p; hsa-miR-200c-3p; hsa-miR-147a
Gene Ontology (GO)	cell-cell signaling GO0007267	enriched	0.00572	0.00572	12	hsa-miR-195-5p; hsa-miR-15a-5p; hsa-miR-26b-5p; hsa-miR-23a-3p; hsa-miR-93-5p; hsa-miR-210-3p; hsa-miR-25-3p; hsa-miR-30b-5p; hsa-miR-148b-3p; hsa-miR-149-5p; hsa-miR-200c-3p; hsa-miR-147a
Gene Ontology (GO)	positive regulation of endothelial cell migration GO0010595	enriched	0.00585	0.00585	10	hsa-miR-195-5p; hsa-miR-15a-5p; hsa-miR-26b-5p; hsa-miR-93-5p; hsa-miR-25-3p; hsa-miR-30b-5p; hsa-miR-148b-3p; hsa-miR-149-5p; hsa-miR-200c-3p; hsa-miR-147a
Gene Ontology (GO)	interleukin-1-mediated signaling pathway GO0070498	enriched	0.00586	0.00586	11	hsa-miR-195-5p; hsa-miR-15a-5p; hsa-miR-26b-5p; hsa-miR-23a-3p; hsa-miR-93-5p; hsa-miR-25-3p; hsa-miR-30b-5p; hsa-miR-148b-3p; hsa-miR-149-5p; hsa-miR-200c-3p; hsa-miR-147a
Gene Ontology (GO)	positive regulation of fibroblast proliferation GO0048146	enriched	0.00589	0.00589	10	hsa-miR-195-5p; hsa-miR-15a-5p; hsa-miR-26b-5p; hsa-miR-23a-3p; hsa-miR-93-5p; hsa-miR-25-3p; hsa-miR-148b-3p; hsa-miR-149-5p; hsa-miR-200c-3p; hsa-miR-147a
Gene Ontology (GO)	membrane raft GO0045121	enriched	0.00592	0.00592	12	hsa-miR-195-5p; hsa-miR-15a-5p; hsa-miR-26b-5p; hsa-miR-23a-3p; hsa-miR-93-5p; hsa-miR-210-3p; hsa-miR-25-3p; hsa-miR-30b-5p; hsa-miR-148b-3p; hsa-miR-149-5p; hsa-miR-200c-3p; hsa-miR-147a
Gene Ontology (GO)	site of double-strand break GO0035861	enriched	0.00592	0.00592	10	hsa-miR-195-5p; hsa-miR-15a-5p; hsa-miR-26b-5p; hsa-miR-93-5p; hsa-miR-210-3p; hsa-miR-25-3p; hsa-miR-30b-5p; hsa-miR-149-5p; hsa-miR-200c-3p; hsa-miR-147a
Gene Ontology (GO)	repressing transcription factor binding GO0070491	enriched	0.00593	0.00593	10	hsa-miR-195-5p; hsa-miR-15a-5p; hsa-miR-26b-5p; hsa-miR-23a-3p; hsa-miR-93-5p; hsa-miR-25-3p; hsa-miR-30b-5p; hsa-miR-148b-3p; hsa-miR-149-5p; hsa-miR-200c-3p
Gene Ontology (GO)	proximal promoter sequence-specific DNA binding GO0000987	enriched	0.00597	0.00597	10	hsa-miR-195-5p; hsa-miR-15a-5p; hsa-miR-26b-5p; hsa-miR-23a-3p; hsa-miR-93-5p; hsa-miR-210-3p; hsa-miR-25-3p; hsa-miR-30b-5p; hsa-miR-149-5p; hsa-miR-200c-3p
Gene Ontology (GO)	structural constituent of cytoskeleton GO0005200	enriched	0.00597	0.00597	11	hsa-miR-195-5p; hsa-miR-15a-5p; hsa-miR-26b-5p; hsa-miR-23a-3p; hsa-miR-93-5p; hsa-miR-25-3p; hsa-miR-30b-5p; hsa-miR-148b-3p; hsa-miR-149-5p; hsa-miR-200c-3p; hsa-miR-147a
Gene Ontology (GO)	lamellipodium GO0030027	enriched	0.0061	0.0061	12	hsa-miR-195-5p; hsa-miR-15a-5p; hsa-miR-26b-5p; hsa-miR-23a-3p; hsa-miR-93-5p; hsa-miR-210-3p; hsa-miR-25-3p; hsa-miR-30b-5p; hsa-miR-148b-3p; hsa-miR-149-5p; hsa-miR-200c-3p; hsa-miR-147a
Gene Ontology (GO)	SMAD binding GO0046332	enriched	0.00612	0.00612	11	hsa-miR-195-5p; hsa-miR-15a-5p; hsa-miR-26b-5p; hsa-miR-23a-3p; hsa-miR-93-5p; hsa-miR-210-3p; hsa-miR-25-3p; hsa-miR-30b-5p; hsa-miR-148b-3p; hsa-miR-149-5p; hsa-miR-147a
Gene Ontology (GO)	positive regulation of endothelial cell proliferation GO0001938	enriched	0.00628	0.00628	10	hsa-miR-195-5p; hsa-miR-15a-5p; hsa-miR-26b-5p; hsa-miR-23a-3p; hsa-miR-93-5p; hsa-miR-210-3p; hsa-miR-25-3p; hsa-miR-148b-3p; hsa-miR-200c-3p; hsa-miR-147a
Gene Ontology (GO)	inositol phosphate metabolic process GO0043647	enriched	0.00641	0.00641	10	hsa-miR-195-5p; hsa-miR-15a-5p; hsa-miR-26b-5p; hsa-miR-23a-3p; hsa-miR-93-5p; hsa-miR-210-3p; hsa-miR-25-3p; hsa-miR-30b-5p; hsa-miR-149-5p; hsa-miR-200c-3p
Gene Ontology (GO)	actin filament organization GO0007015	enriched	0.00649	0.00649	11	hsa-miR-195-5p; hsa-miR-15a-5p; hsa-miR-26b-5p; hsa-miR-23a-3p; hsa-miR-93-5p; hsa-miR-25-3p; hsa-miR-30b-5p; hsa-miR-148b-3p; hsa-miR-149-5p; hsa-miR-200c-3p; hsa-miR-147a
Gene Ontology (GO)	Wnt signaling pathway, calcium modulating pathway GO0007223	enriched	0.00653	0.00653	11	hsa-miR-195-5p; hsa-miR-15a-5p; hsa-miR-26b-5p; hsa-miR-23a-3p; hsa-miR-93-5p; hsa-miR-210-3p; hsa-miR-25-3p; hsa-miR-30b-5p; hsa-miR-148b-3p; hsa-miR-149-5p; hsa-miR-200c-3p
Gene Ontology (GO)	Rac GTPase binding GO0048365	enriched	0.00655	0.00655	10	hsa-miR-195-5p; hsa-miR-15a-5p; hsa-miR-26b-5p; hsa-miR-23a-3p; hsa-miR-93-5p; hsa-miR-210-3p; hsa-miR-25-3p; hsa-miR-148b-3p; hsa-miR-149-5p; hsa-miR-200c-3p
Gene Ontology (GO)	cytokine activity GO0005125	enriched	0.00659	0.00659	10	hsa-miR-195-5p; hsa-miR-15a-5p; hsa-miR-26b-5p; hsa-miR-93-5p; hsa-miR-25-3p; hsa-miR-30b-5p; hsa-miR-148b-3p; hsa-miR-149-5p; hsa-miR-200c-3p; hsa-miR-147a
Gene Ontology (GO)	kidney development GO0001822	enriched	0.00665	0.00665	10	hsa-miR-195-5p; hsa-miR-15a-5p; hsa-miR-26b-5p; hsa-miR-23a-3p; hsa-miR-93-5p; hsa-miR-25-3p; hsa-miR-30b-5p; hsa-miR-148b-3p; hsa-miR-200c-3p; hsa-miR-147a
Gene Ontology (GO)	response to hypoxia GO0001666	enriched	0.00666	0.00666	11	hsa-miR-195-5p; hsa-miR-15a-5p; hsa-miR-26b-5p; hsa-miR-23a-3p; hsa-miR-93-5p; hsa-miR-210-3p; hsa-miR-25-3p; hsa-miR-148b-3p; hsa-miR-149-5p; hsa-miR-200c-3p; hsa-miR-147a
Gene Ontology (GO)	histone deacetylase binding GO0042826	enriched	0.00676	0.00676	12	hsa-miR-195-5p; hsa-miR-15a-5p; hsa-miR-26b-5p; hsa-miR-23a-3p; hsa-miR-93-5p; hsa-miR-210-3p; hsa-miR-25-3p; hsa-miR-30b-5p; hsa-miR-148b-3p; hsa-miR-149-5p; hsa-miR-200c-3p; hsa-miR-147a
Gene Ontology (GO)	ciliary basal body GO0036064	enriched	0.0068	0.0068	10	hsa-miR-195-5p; hsa-miR-15a-5p; hsa-miR-26b-5p; hsa-miR-23a-3p; hsa-miR-93-5p; hsa-miR-210-3p; hsa-miR-25-3p; hsa-miR-148b-3p; hsa-miR-149-5p; hsa-miR-147a
Gene Ontology (GO)	kinase binding GO0019900	enriched	0.0068	0.0068	11	hsa-miR-195-5p; hsa-miR-15a-5p; hsa-miR-26b-5p; hsa-miR-23a-3p; hsa-miR-93-5p; hsa-miR-210-3p; hsa-miR-25-3p; hsa-miR-30b-5p; hsa-miR-148b-3p; hsa-miR-149-5p; hsa-miR-200c-3p
Gene Ontology (GO)	nuclear chromosome, telomeric region GO0000784	enriched	0.00683	0.00683	12	hsa-miR-195-5p; hsa-miR-15a-5p; hsa-miR-26b-5p; hsa-miR-23a-3p; hsa-miR-93-5p; hsa-miR-210-3p; hsa-miR-25-3p; hsa-miR-30b-5p; hsa-miR-148b-3p; hsa-miR-149-5p; hsa-miR-200c-3p; hsa-miR-147a
Gene Ontology (GO)	phosphatidylinositol-mediated signaling GO0048015	enriched	0.00684	0.00684	10	hsa-miR-195-5p; hsa-miR-15a-5p; hsa-miR-26b-5p; hsa-miR-23a-3p; hsa-miR-93-5p; hsa-miR-25-3p; hsa-miR-30b-5p; hsa-miR-148b-3p; hsa-miR-149-5p; hsa-miR-200c-3p
Gene Ontology (GO)	ciliary basal body-plasma membrane docking GO0097711	enriched	0.00692	0.00692	11	hsa-miR-195-5p; hsa-miR-15a-5p; hsa-miR-26b-5p; hsa-miR-23a-3p; hsa-miR-93-5p; hsa-miR-210-3p; hsa-miR-25-3p; hsa-miR-30b-5p; hsa-miR-148b-3p; hsa-miR-149-5p; hsa-miR-200c-3p
Gene Ontology (GO)	positive regulation of protein catabolic process GO0045732	enriched	0.00694	0.00694	10	hsa-miR-195-5p; hsa-miR-15a-5p; hsa-miR-26b-5p; hsa-miR-23a-3p; hsa-miR-93-5p; hsa-miR-210-3p; hsa-miR-148b-3p; hsa-miR-149-5p; hsa-miR-200c-3p; hsa-miR-147a
Gene Ontology (GO)	regulation of small GTPase mediated signal transduction GO0051056	enriched	0.00694	0.00694	12	hsa-miR-195-5p; hsa-miR-15a-5p; hsa-miR-26b-5p; hsa-miR-23a-3p; hsa-miR-93-5p; hsa-miR-210-3p; hsa-miR-25-3p; hsa-miR-30b-5p; hsa-miR-148b-3p; hsa-miR-149-5p; hsa-miR-200c-3p; hsa-miR-147a
Gene Ontology (GO)	cellular response to oxidative stress GO0034599	enriched	0.007	0.007	11	hsa-miR-195-5p; hsa-miR-15a-5p; hsa-miR-26b-5p; hsa-miR-23a-3p; hsa-miR-93-5p; hsa-miR-210-3p; hsa-miR-25-3p; hsa-miR-30b-5p; hsa-miR-148b-3p; hsa-miR-149-5p; hsa-miR-200c-3p
Gene Ontology (GO)	cellular response to glucose starvation GO0042149	enriched	0.00702	0.00702	10	hsa-miR-195-5p; hsa-miR-15a-5p; hsa-miR-26b-5p; hsa-miR-23a-3p; hsa-miR-93-5p; hsa-miR-25-3p; hsa-miR-30b-5p; hsa-miR-148b-3p; hsa-miR-149-5p; hsa-miR-200c-3p
Gene Ontology (GO)	regulation of mitotic cell cycle GO0007346	enriched	0.00714	0.00714	10	hsa-miR-195-5p; hsa-miR-15a-5p; hsa-miR-26b-5p; hsa-miR-23a-3p; hsa-miR-93-5p; hsa-miR-210-3p; hsa-miR-30b-5p; hsa-miR-148b-3p; hsa-miR-149-5p; hsa-miR-200c-3p
Gene Ontology (GO)	transmembrane receptor protein tyrosine kinase signaling pathway GO0007169	enriched	0.00731	0.00731	11	hsa-miR-195-5p; hsa-miR-15a-5p; hsa-miR-26b-5p; hsa-miR-93-5p; hsa-miR-210-3p; hsa-miR-25-3p; hsa-miR-30b-5p; hsa-miR-148b-3p; hsa-miR-149-5p; hsa-miR-200c-3p; hsa-miR-147a
Gene Ontology (GO)	stress fiber GO0001725	enriched	0.00748	0.00748	10	hsa-miR-195-5p; hsa-miR-15a-5p; hsa-miR-26b-5p; hsa-miR-23a-3p; hsa-miR-93-5p; hsa-miR-210-3p; hsa-miR-30b-5p; hsa-miR-148b-3p; hsa-miR-149-5p; hsa-miR-200c-3p
Gene Ontology (GO)	anatomical structure morphogenesis GO0009653	enriched	0.00754	0.00754	11	hsa-miR-195-5p; hsa-miR-15a-5p; hsa-miR-26b-5p; hsa-miR-23a-3p; hsa-miR-93-5p; hsa-miR-210-3p; hsa-miR-25-3p; hsa-miR-30b-5p; hsa-miR-148b-3p; hsa-miR-149-5p; hsa-miR-200c-3p
Gene Ontology (GO)	platelet degranulation GO0002576	enriched	0.00757	0.00757	12	hsa-miR-195-5p; hsa-miR-15a-5p; hsa-miR-26b-5p; hsa-miR-23a-3p; hsa-miR-93-5p; hsa-miR-210-3p; hsa-miR-25-3p; hsa-miR-30b-5p; hsa-miR-148b-3p; hsa-miR-149-5p; hsa-miR-200c-3p; hsa-miR-147a
Gene Ontology (GO)	disordered domain specific binding GO0097718	enriched	0.00765	0.00765	10	hsa-miR-195-5p; hsa-miR-15a-5p; hsa-miR-26b-5p; hsa-miR-23a-3p; hsa-miR-93-5p; hsa-miR-25-3p; hsa-miR-30b-5p; hsa-miR-148b-3p; hsa-miR-149-5p; hsa-miR-200c-3p
Gene Ontology (GO)	negative regulation of G0 to G1 transition GO0070317	enriched	0.00765	0.00765	10	hsa-miR-195-5p; hsa-miR-15a-5p; hsa-miR-26b-5p; hsa-miR-23a-3p; hsa-miR-93-5p; hsa-miR-25-3p; hsa-miR-30b-5p; hsa-miR-148b-3p; hsa-miR-149-5p; hsa-miR-200c-3p
Gene Ontology (GO)	azurophil granule membrane GO0035577	enriched	0.00781	0.00781	10	hsa-miR-195-5p; hsa-miR-15a-5p; hsa-miR-26b-5p; hsa-miR-23a-3p; hsa-miR-93-5p; hsa-miR-210-3p; hsa-miR-25-3p; hsa-miR-30b-5p; hsa-miR-148b-3p; hsa-miR-149-5p
Gene Ontology (GO)	regulation of megakaryocyte differentiation GO0045652	enriched	0.00781	0.00781	11	hsa-miR-195-5p; hsa-miR-15a-5p; hsa-miR-26b-5p; hsa-miR-23a-3p; hsa-miR-93-5p; hsa-miR-210-3p; hsa-miR-25-3p; hsa-miR-30b-5p; hsa-miR-148b-3p; hsa-miR-149-5p; hsa-miR-200c-3p
Gene Ontology (GO)	cell cortex GO0005938	enriched	0.00782	0.00782	11	hsa-miR-195-5p; hsa-miR-15a-5p; hsa-miR-26b-5p; hsa-miR-23a-3p; hsa-miR-93-5p; hsa-miR-210-3p; hsa-miR-25-3p; hsa-miR-148b-3p; hsa-miR-149-5p; hsa-miR-200c-3p; hsa-miR-147a
Gene Ontology (GO)	negative regulation of NF-kappaB transcription factor activity GO0032088	enriched	0.00789	0.00789	10	hsa-miR-195-5p; hsa-miR-15a-5p; hsa-miR-26b-5p; hsa-miR-23a-3p; hsa-miR-93-5p; hsa-miR-210-3p; hsa-miR-25-3p; hsa-miR-30b-5p; hsa-miR-149-5p; hsa-miR-200c-3p
Gene Ontology (GO)	positive regulation of translation GO0045727	enriched	0.00794	0.00794	10	hsa-miR-195-5p; hsa-miR-15a-5p; hsa-miR-26b-5p; hsa-miR-23a-3p; hsa-miR-93-5p; hsa-miR-25-3p; hsa-miR-30b-5p; hsa-miR-148b-3p; hsa-miR-149-5p; hsa-miR-200c-3p
Gene Ontology (GO)	PML body GO0016605	enriched	0.00807	0.00807	11	hsa-miR-195-5p; hsa-miR-15a-5p; hsa-miR-26b-5p; hsa-miR-23a-3p; hsa-miR-93-5p; hsa-miR-210-3p; hsa-miR-25-3p; hsa-miR-30b-5p; hsa-miR-149-5p; hsa-miR-200c-3p; hsa-miR-147a
Gene Ontology (GO)	Fc-epsilon receptor signaling pathway GO0038095	enriched	0.00811	0.00811	12	hsa-miR-195-5p; hsa-miR-15a-5p; hsa-miR-26b-5p; hsa-miR-23a-3p; hsa-miR-93-5p; hsa-miR-210-3p; hsa-miR-25-3p; hsa-miR-30b-5p; hsa-miR-148b-3p; hsa-miR-149-5p; hsa-miR-200c-3p; hsa-miR-147a
Gene Ontology (GO)	negative regulation of cell growth GO0030308	enriched	0.00819	0.00819	12	hsa-miR-195-5p; hsa-miR-15a-5p; hsa-miR-26b-5p; hsa-miR-23a-3p; hsa-miR-93-5p; hsa-miR-210-3p; hsa-miR-25-3p; hsa-miR-30b-5p; hsa-miR-148b-3p; hsa-miR-149-5p; hsa-miR-200c-3p; hsa-miR-147a
Gene Ontology (GO)	protein-containing complex assembly GO0065003	enriched	0.00835	0.00835	12	hsa-miR-195-5p; hsa-miR-15a-5p; hsa-miR-26b-5p; hsa-miR-23a-3p; hsa-miR-93-5p; hsa-miR-210-3p; hsa-miR-25-3p; hsa-miR-30b-5p; hsa-miR-148b-3p; hsa-miR-149-5p; hsa-miR-200c-3p; hsa-miR-147a
Gene Ontology (GO)	negative regulation of transforming growth factor beta receptor signaling pathway GO0030512	enriched	0.00837	0.00837	11	hsa-miR-195-5p; hsa-miR-15a-5p; hsa-miR-26b-5p; hsa-miR-23a-3p; hsa-miR-93-5p; hsa-miR-25-3p; hsa-miR-30b-5p; hsa-miR-148b-3p; hsa-miR-149-5p; hsa-miR-200c-3p; hsa-miR-147a
Gene Ontology (GO)	protein tyrosine kinase activity GO0004713	enriched	0.00842	0.00842	11	hsa-miR-195-5p; hsa-miR-15a-5p; hsa-miR-26b-5p; hsa-miR-23a-3p; hsa-miR-93-5p; hsa-miR-210-3p; hsa-miR-25-3p; hsa-miR-30b-5p; hsa-miR-149-5p; hsa-miR-200c-3p; hsa-miR-147a
Gene Ontology (GO)	endosome membrane GO0010008	enriched	0.00848	0.00848	12	hsa-miR-195-5p; hsa-miR-15a-5p; hsa-miR-26b-5p; hsa-miR-23a-3p; hsa-miR-93-5p; hsa-miR-210-3p; hsa-miR-25-3p; hsa-miR-30b-5p; hsa-miR-148b-3p; hsa-miR-149-5p; hsa-miR-200c-3p; hsa-miR-147a
Gene Ontology (GO)	secretory granule lumen GO0034774	enriched	0.00854	0.00854	12	hsa-miR-195-5p; hsa-miR-15a-5p; hsa-miR-26b-5p; hsa-miR-23a-3p; hsa-miR-93-5p; hsa-miR-210-3p; hsa-miR-25-3p; hsa-miR-30b-5p; hsa-miR-148b-3p; hsa-miR-149-5p; hsa-miR-200c-3p; hsa-miR-147a
Gene Ontology (GO)	cellular response to insulin stimulus GO0032869	enriched	0.0086	0.0086	11	hsa-miR-195-5p; hsa-miR-15a-5p; hsa-miR-26b-5p; hsa-miR-23a-3p; hsa-miR-93-5p; hsa-miR-210-3p; hsa-miR-25-3p; hsa-miR-30b-5p; hsa-miR-148b-3p; hsa-miR-149-5p; hsa-miR-200c-3p
Gene Ontology (GO)	Rho protein signal transduction GO0007266	enriched	0.00861	0.00861	10	hsa-miR-195-5p; hsa-miR-15a-5p; hsa-miR-26b-5p; hsa-miR-93-5p; hsa-miR-25-3p; hsa-miR-30b-5p; hsa-miR-148b-3p; hsa-miR-149-5p; hsa-miR-200c-3p; hsa-miR-147a
Gene Ontology (GO)	heart development GO0007507	enriched	0.00861	0.00861	12	hsa-miR-195-5p; hsa-miR-15a-5p; hsa-miR-26b-5p; hsa-miR-23a-3p; hsa-miR-93-5p; hsa-miR-210-3p; hsa-miR-25-3p; hsa-miR-30b-5p; hsa-miR-148b-3p; hsa-miR-149-5p; hsa-miR-200c-3p; hsa-miR-147a
Gene Ontology (GO)	positive regulation of angiogenesis GO0045766	enriched	0.00861	0.00861	12	hsa-miR-195-5p; hsa-miR-15a-5p; hsa-miR-26b-5p; hsa-miR-23a-3p; hsa-miR-93-5p; hsa-miR-210-3p; hsa-miR-25-3p; hsa-miR-30b-5p; hsa-miR-148b-3p; hsa-miR-149-5p; hsa-miR-200c-3p; hsa-miR-147a
Gene Ontology (GO)	spermatogenesis GO0007283	enriched	0.00862	0.00862	11	hsa-miR-195-5p; hsa-miR-15a-5p; hsa-miR-26b-5p; hsa-miR-23a-3p; hsa-miR-93-5p; hsa-miR-25-3p; hsa-miR-30b-5p; hsa-miR-148b-3p; hsa-miR-149-5p; hsa-miR-200c-3p; hsa-miR-147a
Gene Ontology (GO)	ubiquitin binding GO0043130	enriched	0.00862	0.00862	11	hsa-miR-195-5p; hsa-miR-15a-5p; hsa-miR-26b-5p; hsa-miR-23a-3p; hsa-miR-93-5p; hsa-miR-25-3p; hsa-miR-30b-5p; hsa-miR-148b-3p; hsa-miR-149-5p; hsa-miR-200c-3p; hsa-miR-147a
Gene Ontology (GO)	regulation of macroautophagy GO0016241	enriched	0.00867	0.00867	10	hsa-miR-195-5p; hsa-miR-15a-5p; hsa-miR-26b-5p; hsa-miR-93-5p; hsa-miR-210-3p; hsa-miR-25-3p; hsa-miR-30b-5p; hsa-miR-148b-3p; hsa-miR-149-5p; hsa-miR-200c-3p
Gene Ontology (GO)	basolateral plasma membrane GO0016323	enriched	0.0087	0.0087	12	hsa-miR-195-5p; hsa-miR-15a-5p; hsa-miR-26b-5p; hsa-miR-23a-3p; hsa-miR-93-5p; hsa-miR-210-3p; hsa-miR-25-3p; hsa-miR-30b-5p; hsa-miR-148b-3p; hsa-miR-149-5p; hsa-miR-200c-3p; hsa-miR-147a
Gene Ontology (GO)	caveola GO0005901	enriched	0.00876	0.00876	10	hsa-miR-195-5p; hsa-miR-15a-5p; hsa-miR-26b-5p; hsa-miR-93-5p; hsa-miR-210-3p; hsa-miR-25-3p; hsa-miR-30b-5p; hsa-miR-148b-3p; hsa-miR-200c-3p; hsa-miR-147a
Gene Ontology (GO)	regulation of mRNA stability GO0043488	enriched	0.00879	0.00879	12	hsa-miR-195-5p; hsa-miR-15a-5p; hsa-miR-26b-5p; hsa-miR-23a-3p; hsa-miR-93-5p; hsa-miR-210-3p; hsa-miR-25-3p; hsa-miR-30b-5p; hsa-miR-148b-3p; hsa-miR-149-5p; hsa-miR-200c-3p; hsa-miR-147a
Gene Ontology (GO)	lipid metabolic process GO0006629	enriched	0.00886	0.00886	11	hsa-miR-195-5p; hsa-miR-15a-5p; hsa-miR-26b-5p; hsa-miR-23a-3p; hsa-miR-93-5p; hsa-miR-210-3p; hsa-miR-25-3p; hsa-miR-30b-5p; hsa-miR-148b-3p; hsa-miR-149-5p; hsa-miR-200c-3p
Gene Ontology (GO)	positive regulation of NF-kappaB transcription factor activity GO0051092	enriched	0.00916	0.00916	12	hsa-miR-195-5p; hsa-miR-15a-5p; hsa-miR-26b-5p; hsa-miR-23a-3p; hsa-miR-93-5p; hsa-miR-210-3p; hsa-miR-25-3p; hsa-miR-30b-5p; hsa-miR-148b-3p; hsa-miR-149-5p; hsa-miR-200c-3p; hsa-miR-147a
Gene Ontology (GO)	regulation of cell migration GO0030334	enriched	0.00916	0.00916	11	hsa-miR-195-5p; hsa-miR-15a-5p; hsa-miR-26b-5p; hsa-miR-23a-3p; hsa-miR-93-5p; hsa-miR-210-3p; hsa-miR-25-3p; hsa-miR-30b-5p; hsa-miR-148b-3p; hsa-miR-149-5p; hsa-miR-200c-3p
Gene Ontology (GO)	transport vesicle GO0030133	enriched	0.00916	0.00916	11	hsa-miR-195-5p; hsa-miR-15a-5p; hsa-miR-26b-5p; hsa-miR-23a-3p; hsa-miR-93-5p; hsa-miR-210-3p; hsa-miR-30b-5p; hsa-miR-148b-3p; hsa-miR-149-5p; hsa-miR-200c-3p; hsa-miR-147a
Gene Ontology (GO)	nucleosome assembly GO0006334	enriched	0.00919	0.00919	10	hsa-miR-195-5p; hsa-miR-15a-5p; hsa-miR-26b-5p; hsa-miR-23a-3p; hsa-miR-93-5p; hsa-miR-25-3p; hsa-miR-148b-3p; hsa-miR-149-5p; hsa-miR-200c-3p; hsa-miR-147a
Gene Ontology (GO)	cell-cell adherens junction GO0005913	enriched	0.00921	0.00921	11	hsa-miR-195-5p; hsa-miR-15a-5p; hsa-miR-26b-5p; hsa-miR-23a-3p; hsa-miR-93-5p; hsa-miR-210-3p; hsa-miR-25-3p; hsa-miR-30b-5p; hsa-miR-148b-3p; hsa-miR-200c-3p; hsa-miR-147a
Gene Ontology (GO)	nuclear matrix GO0016363	enriched	0.00945	0.00945	11	hsa-miR-195-5p; hsa-miR-15a-5p; hsa-miR-26b-5p; hsa-miR-93-5p; hsa-miR-210-3p; hsa-miR-25-3p; hsa-miR-30b-5p; hsa-miR-148b-3p; hsa-miR-149-5p; hsa-miR-200c-3p; hsa-miR-147a
Gene Ontology (GO)	cellular response to heat GO0034605	enriched	0.00968	0.00968	10	hsa-miR-195-5p; hsa-miR-15a-5p; hsa-miR-26b-5p; hsa-miR-23a-3p; hsa-miR-93-5p; hsa-miR-25-3p; hsa-miR-30b-5p; hsa-miR-148b-3p; hsa-miR-149-5p; hsa-miR-200c-3p
Gene Ontology (GO)	negative regulation of protein binding GO0032091	enriched	0.00974	0.00974	10	hsa-miR-195-5p; hsa-miR-15a-5p; hsa-miR-26b-5p; hsa-miR-93-5p; hsa-miR-210-3p; hsa-miR-25-3p; hsa-miR-30b-5p; hsa-miR-148b-3p; hsa-miR-149-5p; hsa-miR-200c-3p
Gene Ontology (GO)	cell proliferation GO0008283	enriched	0.00986	0.00986	12	hsa-miR-195-5p; hsa-miR-15a-5p; hsa-miR-26b-5p; hsa-miR-23a-3p; hsa-miR-93-5p; hsa-miR-210-3p; hsa-miR-25-3p; hsa-miR-30b-5p; hsa-miR-148b-3p; hsa-miR-149-5p; hsa-miR-200c-3p; hsa-miR-147a
Gene Ontology (GO)	transforming growth factor beta receptor signaling pathway GO0007179	enriched	0.01	0.01	11	hsa-miR-195-5p; hsa-miR-15a-5p; hsa-miR-26b-5p; hsa-miR-23a-3p; hsa-miR-93-5p; hsa-miR-25-3p; hsa-miR-30b-5p; hsa-miR-148b-3p; hsa-miR-149-5p; hsa-miR-200c-3p; hsa-miR-147a
Gene Ontology (GO)	neuron differentiation GO0030182	enriched	0.0101	0.0101	11	hsa-miR-195-5p; hsa-miR-15a-5p; hsa-miR-26b-5p; hsa-miR-23a-3p; hsa-miR-93-5p; hsa-miR-25-3p; hsa-miR-30b-5p; hsa-miR-148b-3p; hsa-miR-149-5p; hsa-miR-200c-3p; hsa-miR-147a
Gene Ontology (GO)	G1S transition of mitotic cell cycle GO0000082	enriched	0.0102	0.0102	12	hsa-miR-195-5p; hsa-miR-15a-5p; hsa-miR-26b-5p; hsa-miR-23a-3p; hsa-miR-93-5p; hsa-miR-210-3p; hsa-miR-25-3p; hsa-miR-30b-5p; hsa-miR-148b-3p; hsa-miR-149-5p; hsa-miR-200c-3p; hsa-miR-147a
Gene Ontology (GO)	Cul3-RING ubiquitin ligase complex GO0031463	enriched	0.0105	0.0105	10	hsa-miR-195-5p; hsa-miR-15a-5p; hsa-miR-26b-5p; hsa-miR-93-5p; hsa-miR-25-3p; hsa-miR-30b-5p; hsa-miR-148b-3p; hsa-miR-149-5p; hsa-miR-200c-3p; hsa-miR-147a
Gene Ontology (GO)	spliceosomal complex GO0005681	enriched	0.0105	0.0105	10	hsa-miR-195-5p; hsa-miR-15a-5p; hsa-miR-26b-5p; hsa-miR-23a-3p; hsa-miR-93-5p; hsa-miR-210-3p; hsa-miR-25-3p; hsa-miR-30b-5p; hsa-miR-148b-3p; hsa-miR-149-5p
Gene Ontology (GO)	IRE1-mediated unfolded protein response GO0036498	enriched	0.0107	0.0107	10	hsa-miR-195-5p; hsa-miR-15a-5p; hsa-miR-26b-5p; hsa-miR-23a-3p; hsa-miR-93-5p; hsa-miR-25-3p; hsa-miR-30b-5p; hsa-miR-149-5p; hsa-miR-200c-3p; hsa-miR-147a
Gene Ontology (GO)	positive regulation of JNK cascade GO0046330	enriched	0.0107	0.0107	10	hsa-miR-195-5p; hsa-miR-15a-5p; hsa-miR-26b-5p; hsa-miR-93-5p; hsa-miR-25-3p; hsa-miR-30b-5p; hsa-miR-148b-3p; hsa-miR-149-5p; hsa-miR-200c-3p; hsa-miR-147a
Gene Ontology (GO)	stimulatory C-type lectin receptor signaling pathway GO0002223	enriched	0.0107	0.0107	11	hsa-miR-195-5p; hsa-miR-15a-5p; hsa-miR-26b-5p; hsa-miR-23a-3p; hsa-miR-93-5p; hsa-miR-25-3p; hsa-miR-30b-5p; hsa-miR-148b-3p; hsa-miR-149-5p; hsa-miR-200c-3p; hsa-miR-147a
Gene Ontology (GO)	double-stranded RNA binding GO0003725	enriched	0.0108	0.0108	11	hsa-miR-195-5p; hsa-miR-15a-5p; hsa-miR-26b-5p; hsa-miR-23a-3p; hsa-miR-93-5p; hsa-miR-210-3p; hsa-miR-25-3p; hsa-miR-30b-5p; hsa-miR-148b-3p; hsa-miR-149-5p; hsa-miR-200c-3p
Gene Ontology (GO)	amyloid-beta binding GO0001540	enriched	0.0111	0.0111	10	hsa-miR-195-5p; hsa-miR-15a-5p; hsa-miR-26b-5p; hsa-miR-23a-3p; hsa-miR-93-5p; hsa-miR-25-3p; hsa-miR-30b-5p; hsa-miR-148b-3p; hsa-miR-149-5p; hsa-miR-147a
Gene Ontology (GO)	negative regulation of protein ubiquitination GO0031397	enriched	0.0111	0.0111	10	hsa-miR-195-5p; hsa-miR-15a-5p; hsa-miR-26b-5p; hsa-miR-23a-3p; hsa-miR-93-5p; hsa-miR-210-3p; hsa-miR-25-3p; hsa-miR-30b-5p; hsa-miR-149-5p; hsa-miR-147a
Gene Ontology (GO)	kinase activity GO0016301	enriched	0.0111	0.0111	11	hsa-miR-195-5p; hsa-miR-15a-5p; hsa-miR-26b-5p; hsa-miR-23a-3p; hsa-miR-93-5p; hsa-miR-210-3p; hsa-miR-25-3p; hsa-miR-30b-5p; hsa-miR-148b-3p; hsa-miR-149-5p; hsa-miR-200c-3p
Gene Ontology (GO)	positive regulation of protein kinase B signaling GO0051897	enriched	0.0112	0.0112	12	hsa-miR-195-5p; hsa-miR-15a-5p; hsa-miR-26b-5p; hsa-miR-23a-3p; hsa-miR-93-5p; hsa-miR-210-3p; hsa-miR-25-3p; hsa-miR-30b-5p; hsa-miR-148b-3p; hsa-miR-149-5p; hsa-miR-200c-3p; hsa-miR-147a
Gene Ontology (GO)	ficolin-1-rich granule lumen GO1904813	enriched	0.0113	0.0113	12	hsa-miR-195-5p; hsa-miR-15a-5p; hsa-miR-26b-5p; hsa-miR-23a-3p; hsa-miR-93-5p; hsa-miR-210-3p; hsa-miR-25-3p; hsa-miR-30b-5p; hsa-miR-148b-3p; hsa-miR-149-5p; hsa-miR-200c-3p; hsa-miR-147a
Gene Ontology (GO)	response to virus GO0009615	enriched	0.0113	0.0113	11	hsa-miR-195-5p; hsa-miR-15a-5p; hsa-miR-26b-5p; hsa-miR-23a-3p; hsa-miR-93-5p; hsa-miR-210-3p; hsa-miR-25-3p; hsa-miR-30b-5p; hsa-miR-148b-3p; hsa-miR-200c-3p; hsa-miR-147a
Gene Ontology (GO)	SCF-dependent proteasomal ubiquitin-dependent protein catabolic process GO0031146	enriched	0.0116	0.0116	10	hsa-miR-195-5p; hsa-miR-15a-5p; hsa-miR-26b-5p; hsa-miR-23a-3p; hsa-miR-93-5p; hsa-miR-25-3p; hsa-miR-30b-5p; hsa-miR-148b-3p; hsa-miR-149-5p; hsa-miR-147a
Gene Ontology (GO)	cytoskeleton GO0005856	enriched	0.0119	0.0119	12	hsa-miR-195-5p; hsa-miR-15a-5p; hsa-miR-26b-5p; hsa-miR-23a-3p; hsa-miR-93-5p; hsa-miR-210-3p; hsa-miR-25-3p; hsa-miR-30b-5p; hsa-miR-148b-3p; hsa-miR-149-5p; hsa-miR-200c-3p; hsa-miR-147a
Gene Ontology (GO)	dendrite GO0030425	enriched	0.012	0.012	12	hsa-miR-195-5p; hsa-miR-15a-5p; hsa-miR-26b-5p; hsa-miR-23a-3p; hsa-miR-93-5p; hsa-miR-210-3p; hsa-miR-25-3p; hsa-miR-30b-5p; hsa-miR-148b-3p; hsa-miR-149-5p; hsa-miR-200c-3p; hsa-miR-147a
Gene Ontology (GO)	response to drug GO0042493	enriched	0.0122	0.0122	11	hsa-miR-195-5p; hsa-miR-15a-5p; hsa-miR-26b-5p; hsa-miR-23a-3p; hsa-miR-93-5p; hsa-miR-25-3p; hsa-miR-30b-5p; hsa-miR-148b-3p; hsa-miR-149-5p; hsa-miR-200c-3p; hsa-miR-147a
Gene Ontology (GO)	endocytosis GO0006897	enriched	0.0122	0.0122	10	hsa-miR-195-5p; hsa-miR-15a-5p; hsa-miR-26b-5p; hsa-miR-93-5p; hsa-miR-210-3p; hsa-miR-25-3p; hsa-miR-30b-5p; hsa-miR-148b-3p; hsa-miR-149-5p; hsa-miR-200c-3p
Gene Ontology (GO)	manganese ion binding GO0030145	enriched	0.0122	0.0122	10	hsa-miR-195-5p; hsa-miR-15a-5p; hsa-miR-26b-5p; hsa-miR-23a-3p; hsa-miR-93-5p; hsa-miR-210-3p; hsa-miR-25-3p; hsa-miR-30b-5p; hsa-miR-148b-3p; hsa-miR-149-5p
Gene Ontology (GO)	protein K48-linked ubiquitination GO0070936	enriched	0.0123	0.0123	10	hsa-miR-195-5p; hsa-miR-15a-5p; hsa-miR-26b-5p; hsa-miR-23a-3p; hsa-miR-93-5p; hsa-miR-25-3p; hsa-miR-30b-5p; hsa-miR-148b-3p; hsa-miR-149-5p; hsa-miR-200c-3p
Gene Ontology (GO)	centriolar satellite GO0034451	enriched	0.0126	0.0126	10	hsa-miR-195-5p; hsa-miR-15a-5p; hsa-miR-26b-5p; hsa-miR-23a-3p; hsa-miR-93-5p; hsa-miR-25-3p; hsa-miR-30b-5p; hsa-miR-148b-3p; hsa-miR-149-5p; hsa-miR-200c-3p
Gene Ontology (GO)	external side of plasma membrane GO0009897	enriched	0.0127	0.0127	12	hsa-miR-195-5p; hsa-miR-15a-5p; hsa-miR-26b-5p; hsa-miR-23a-3p; hsa-miR-93-5p; hsa-miR-210-3p; hsa-miR-25-3p; hsa-miR-30b-5p; hsa-miR-148b-3p; hsa-miR-149-5p; hsa-miR-200c-3p; hsa-miR-147a
Gene Ontology (GO)	neuron projection GO0043005	enriched	0.0127	0.0127	12	hsa-miR-195-5p; hsa-miR-15a-5p; hsa-miR-26b-5p; hsa-miR-23a-3p; hsa-miR-93-5p; hsa-miR-210-3p; hsa-miR-25-3p; hsa-miR-30b-5p; hsa-miR-148b-3p; hsa-miR-149-5p; hsa-miR-200c-3p; hsa-miR-147a
Gene Ontology (GO)	midbody GO0030496	enriched	0.0131	0.0131	12	hsa-miR-195-5p; hsa-miR-15a-5p; hsa-miR-26b-5p; hsa-miR-23a-3p; hsa-miR-93-5p; hsa-miR-210-3p; hsa-miR-25-3p; hsa-miR-30b-5p; hsa-miR-148b-3p; hsa-miR-149-5p; hsa-miR-200c-3p; hsa-miR-147a
Gene Ontology (GO)	receptor-mediated endocytosis GO0006898	enriched	0.0134	0.0134	10	hsa-miR-195-5p; hsa-miR-15a-5p; hsa-miR-26b-5p; hsa-miR-23a-3p; hsa-miR-93-5p; hsa-miR-25-3p; hsa-miR-30b-5p; hsa-miR-148b-3p; hsa-miR-149-5p; hsa-miR-200c-3p
Gene Ontology (GO)	negative regulation of DNA-binding transcription factor activity GO0043433	enriched	0.0135	0.0135	10	hsa-miR-195-5p; hsa-miR-15a-5p; hsa-miR-26b-5p; hsa-miR-23a-3p; hsa-miR-93-5p; hsa-miR-210-3p; hsa-miR-25-3p; hsa-miR-148b-3p; hsa-miR-149-5p; hsa-miR-200c-3p
Gene Ontology (GO)	axon GO0030424	enriched	0.0136	0.0136	12	hsa-miR-195-5p; hsa-miR-15a-5p; hsa-miR-26b-5p; hsa-miR-23a-3p; hsa-miR-93-5p; hsa-miR-210-3p; hsa-miR-25-3p; hsa-miR-30b-5p; hsa-miR-148b-3p; hsa-miR-149-5p; hsa-miR-200c-3p; hsa-miR-147a
Gene Ontology (GO)	COPII vesicle coating GO0048208	enriched	0.0137	0.0137	10	hsa-miR-195-5p; hsa-miR-15a-5p; hsa-miR-26b-5p; hsa-miR-23a-3p; hsa-miR-93-5p; hsa-miR-25-3p; hsa-miR-30b-5p; hsa-miR-148b-3p; hsa-miR-149-5p; hsa-miR-200c-3p
Gene Ontology (GO)	chromatin organization GO0006325	enriched	0.0137	0.0137	10	hsa-miR-195-5p; hsa-miR-15a-5p; hsa-miR-26b-5p; hsa-miR-23a-3p; hsa-miR-93-5p; hsa-miR-25-3p; hsa-miR-148b-3p; hsa-miR-149-5p; hsa-miR-200c-3p; hsa-miR-147a
Gene Ontology (GO)	autophagosome assembly GO0000045	enriched	0.0138	0.0138	10	hsa-miR-195-5p; hsa-miR-15a-5p; hsa-miR-26b-5p; hsa-miR-93-5p; hsa-miR-210-3p; hsa-miR-25-3p; hsa-miR-30b-5p; hsa-miR-148b-3p; hsa-miR-149-5p; hsa-miR-200c-3p
Gene Ontology (GO)	cell cycle arrest GO0007050	enriched	0.0139	0.0139	12	hsa-miR-195-5p; hsa-miR-15a-5p; hsa-miR-26b-5p; hsa-miR-23a-3p; hsa-miR-93-5p; hsa-miR-210-3p; hsa-miR-25-3p; hsa-miR-30b-5p; hsa-miR-148b-3p; hsa-miR-149-5p; hsa-miR-200c-3p; hsa-miR-147a
Gene Ontology (GO)	negative regulation of canonical Wnt signaling pathway GO0090090	enriched	0.014	0.014	12	hsa-miR-195-5p; hsa-miR-15a-5p; hsa-miR-26b-5p; hsa-miR-23a-3p; hsa-miR-93-5p; hsa-miR-210-3p; hsa-miR-25-3p; hsa-miR-30b-5p; hsa-miR-148b-3p; hsa-miR-149-5p; hsa-miR-200c-3p; hsa-miR-147a
Gene Ontology (GO)	integrin binding GO0005178	enriched	0.0141	0.0141	11	hsa-miR-195-5p; hsa-miR-15a-5p; hsa-miR-26b-5p; hsa-miR-23a-3p; hsa-miR-93-5p; hsa-miR-210-3p; hsa-miR-25-3p; hsa-miR-30b-5p; hsa-miR-148b-3p; hsa-miR-149-5p; hsa-miR-200c-3p
Gene Ontology (GO)	regulation of GTPase activity GO0043087	enriched	0.0142	0.0142	10	hsa-miR-195-5p; hsa-miR-15a-5p; hsa-miR-26b-5p; hsa-miR-23a-3p; hsa-miR-93-5p; hsa-miR-25-3p; hsa-miR-30b-5p; hsa-miR-149-5p; hsa-miR-200c-3p; hsa-miR-147a
Gene Ontology (GO)	skeletal system development GO0001501	enriched	0.0147	0.0147	11	hsa-miR-195-5p; hsa-miR-15a-5p; hsa-miR-26b-5p; hsa-miR-23a-3p; hsa-miR-93-5p; hsa-miR-25-3p; hsa-miR-30b-5p; hsa-miR-148b-3p; hsa-miR-149-5p; hsa-miR-200c-3p; hsa-miR-147a
Gene Ontology (GO)	kinetochore GO0000776	enriched	0.0147	0.0147	11	hsa-miR-195-5p; hsa-miR-15a-5p; hsa-miR-26b-5p; hsa-miR-23a-3p; hsa-miR-93-5p; hsa-miR-210-3p; hsa-miR-25-3p; hsa-miR-30b-5p; hsa-miR-148b-3p; hsa-miR-149-5p; hsa-miR-200c-3p
Gene Ontology (GO)	transmembrane signaling receptor activity GO0004888	enriched	0.0148	0.0148	10	hsa-miR-195-5p; hsa-miR-15a-5p; hsa-miR-26b-5p; hsa-miR-23a-3p; hsa-miR-93-5p; hsa-miR-25-3p; hsa-miR-30b-5p; hsa-miR-148b-3p; hsa-miR-149-5p; hsa-miR-200c-3p
Gene Ontology (GO)	G2M transition of mitotic cell cycle GO0000086	enriched	0.0149	0.0149	12	hsa-miR-195-5p; hsa-miR-15a-5p; hsa-miR-26b-5p; hsa-miR-23a-3p; hsa-miR-93-5p; hsa-miR-210-3p; hsa-miR-25-3p; hsa-miR-30b-5p; hsa-miR-148b-3p; hsa-miR-149-5p; hsa-miR-200c-3p; hsa-miR-147a
Gene Ontology (GO)	defense response to virus GO0051607	enriched	0.0151	0.0151	11	hsa-miR-195-5p; hsa-miR-15a-5p; hsa-miR-26b-5p; hsa-miR-23a-3p; hsa-miR-93-5p; hsa-miR-210-3p; hsa-miR-25-3p; hsa-miR-30b-5p; hsa-miR-149-5p; hsa-miR-200c-3p; hsa-miR-147a
Gene Ontology (GO)	axon guidance GO0007411	enriched	0.0151	0.0151	12	hsa-miR-195-5p; hsa-miR-15a-5p; hsa-miR-26b-5p; hsa-miR-23a-3p; hsa-miR-93-5p; hsa-miR-210-3p; hsa-miR-25-3p; hsa-miR-30b-5p; hsa-miR-148b-3p; hsa-miR-149-5p; hsa-miR-200c-3p; hsa-miR-147a
Gene Ontology (GO)	nuclear envelope GO0005635	enriched	0.0151	0.0151	12	hsa-miR-195-5p; hsa-miR-15a-5p; hsa-miR-26b-5p; hsa-miR-23a-3p; hsa-miR-93-5p; hsa-miR-210-3p; hsa-miR-25-3p; hsa-miR-30b-5p; hsa-miR-148b-3p; hsa-miR-149-5p; hsa-miR-200c-3p; hsa-miR-147a
Gene Ontology (GO)	protein homotetramerization GO0051289	enriched	0.0157	0.0157	10	hsa-miR-195-5p; hsa-miR-15a-5p; hsa-miR-26b-5p; hsa-miR-23a-3p; hsa-miR-93-5p; hsa-miR-210-3p; hsa-miR-25-3p; hsa-miR-30b-5p; hsa-miR-148b-3p; hsa-miR-149-5p
Gene Ontology (GO)	mRNA 3-UTR binding GO0003730	enriched	0.0157	0.0157	11	hsa-miR-195-5p; hsa-miR-15a-5p; hsa-miR-26b-5p; hsa-miR-23a-3p; hsa-miR-93-5p; hsa-miR-210-3p; hsa-miR-25-3p; hsa-miR-30b-5p; hsa-miR-148b-3p; hsa-miR-149-5p; hsa-miR-200c-3p
Gene Ontology (GO)	fibroblast growth factor receptor signaling pathway GO0008543	enriched	0.0159	0.0159	11	hsa-miR-195-5p; hsa-miR-15a-5p; hsa-miR-26b-5p; hsa-miR-23a-3p; hsa-miR-93-5p; hsa-miR-210-3p; hsa-miR-25-3p; hsa-miR-30b-5p; hsa-miR-148b-3p; hsa-miR-149-5p; hsa-miR-200c-3p
Gene Ontology (GO)	mitotic cell cycle GO0000278	enriched	0.0163	0.0163	11	hsa-miR-195-5p; hsa-miR-15a-5p; hsa-miR-26b-5p; hsa-miR-23a-3p; hsa-miR-93-5p; hsa-miR-210-3p; hsa-miR-25-3p; hsa-miR-30b-5p; hsa-miR-148b-3p; hsa-miR-149-5p; hsa-miR-200c-3p
Gene Ontology (GO)	single-stranded DNA binding GO0003697	enriched	0.0165	0.0165	11	hsa-miR-195-5p; hsa-miR-15a-5p; hsa-miR-26b-5p; hsa-miR-23a-3p; hsa-miR-93-5p; hsa-miR-210-3p; hsa-miR-25-3p; hsa-miR-30b-5p; hsa-miR-148b-3p; hsa-miR-149-5p; hsa-miR-147a
Gene Ontology (GO)	transmembrane transport GO0055085	enriched	0.0165	0.0165	11	hsa-miR-195-5p; hsa-miR-15a-5p; hsa-miR-26b-5p; hsa-miR-23a-3p; hsa-miR-93-5p; hsa-miR-210-3p; hsa-miR-25-3p; hsa-miR-30b-5p; hsa-miR-148b-3p; hsa-miR-149-5p; hsa-miR-147a
Gene Ontology (GO)	ATPase binding GO0051117	enriched	0.0169	0.0169	10	hsa-miR-195-5p; hsa-miR-15a-5p; hsa-miR-26b-5p; hsa-miR-23a-3p; hsa-miR-93-5p; hsa-miR-25-3p; hsa-miR-30b-5p; hsa-miR-149-5p; hsa-miR-200c-3p; hsa-miR-147a
Gene Ontology (GO)	interleukin-12-mediated signaling pathway GO0035722	enriched	0.0169	0.0169	10	hsa-miR-195-5p; hsa-miR-15a-5p; hsa-miR-26b-5p; hsa-miR-23a-3p; hsa-miR-93-5p; hsa-miR-210-3p; hsa-miR-25-3p; hsa-miR-30b-5p; hsa-miR-149-5p; hsa-miR-200c-3p
Gene Ontology (GO)	nuclear pore GO0005643	enriched	0.0169	0.0169	10	hsa-miR-195-5p; hsa-miR-15a-5p; hsa-miR-26b-5p; hsa-miR-23a-3p; hsa-miR-93-5p; hsa-miR-25-3p; hsa-miR-30b-5p; hsa-miR-148b-3p; hsa-miR-149-5p; hsa-miR-147a
Gene Ontology (GO)	peroxisome GO0005777	enriched	0.0169	0.0169	10	hsa-miR-195-5p; hsa-miR-15a-5p; hsa-miR-26b-5p; hsa-miR-23a-3p; hsa-miR-93-5p; hsa-miR-25-3p; hsa-miR-30b-5p; hsa-miR-148b-3p; hsa-miR-149-5p; hsa-miR-147a
Gene Ontology (GO)	cellular protein modification process GO0006464	enriched	0.017	0.017	10	hsa-miR-195-5p; hsa-miR-15a-5p; hsa-miR-26b-5p; hsa-miR-93-5p; hsa-miR-210-3p; hsa-miR-25-3p; hsa-miR-30b-5p; hsa-miR-148b-3p; hsa-miR-149-5p; hsa-miR-200c-3p
Gene Ontology (GO)	spindle pole GO0000922	enriched	0.0171	0.0171	10	hsa-miR-195-5p; hsa-miR-15a-5p; hsa-miR-26b-5p; hsa-miR-93-5p; hsa-miR-210-3p; hsa-miR-25-3p; hsa-miR-30b-5p; hsa-miR-148b-3p; hsa-miR-149-5p; hsa-miR-200c-3p
Gene Ontology (GO)	transcription regulatory region sequence-specific DNA binding GO0000976	enriched	0.0173	0.0173	11	hsa-miR-195-5p; hsa-miR-15a-5p; hsa-miR-26b-5p; hsa-miR-23a-3p; hsa-miR-93-5p; hsa-miR-210-3p; hsa-miR-25-3p; hsa-miR-30b-5p; hsa-miR-148b-3p; hsa-miR-149-5p; hsa-miR-200c-3p
Gene Ontology (GO)	secretory granule membrane GO0030667	enriched	0.0173	0.0173	10	hsa-miR-195-5p; hsa-miR-15a-5p; hsa-miR-26b-5p; hsa-miR-93-5p; hsa-miR-25-3p; hsa-miR-30b-5p; hsa-miR-148b-3p; hsa-miR-149-5p; hsa-miR-200c-3p; hsa-miR-147a
Gene Ontology (GO)	cell adhesion GO0007155	enriched	0.0177	0.0177	12	hsa-miR-195-5p; hsa-miR-15a-5p; hsa-miR-26b-5p; hsa-miR-23a-3p; hsa-miR-93-5p; hsa-miR-210-3p; hsa-miR-25-3p; hsa-miR-30b-5p; hsa-miR-148b-3p; hsa-miR-149-5p; hsa-miR-200c-3p; hsa-miR-147a
Gene Ontology (GO)	mitochondrion organization GO0007005	enriched	0.0177	0.0177	10	hsa-miR-195-5p; hsa-miR-15a-5p; hsa-miR-26b-5p; hsa-miR-23a-3p; hsa-miR-93-5p; hsa-miR-25-3p; hsa-miR-30b-5p; hsa-miR-148b-3p; hsa-miR-149-5p; hsa-miR-200c-3p
Gene Ontology (GO)	microtubule binding GO0008017	enriched	0.0181	0.0181	12	hsa-miR-195-5p; hsa-miR-15a-5p; hsa-miR-26b-5p; hsa-miR-23a-3p; hsa-miR-93-5p; hsa-miR-210-3p; hsa-miR-25-3p; hsa-miR-30b-5p; hsa-miR-148b-3p; hsa-miR-149-5p; hsa-miR-200c-3p; hsa-miR-147a
Gene Ontology (GO)	cellular protein metabolic process GO0044267	enriched	0.0182	0.0182	12	hsa-miR-195-5p; hsa-miR-15a-5p; hsa-miR-26b-5p; hsa-miR-23a-3p; hsa-miR-93-5p; hsa-miR-210-3p; hsa-miR-25-3p; hsa-miR-30b-5p; hsa-miR-148b-3p; hsa-miR-149-5p; hsa-miR-200c-3p; hsa-miR-147a
Gene Ontology (GO)	ruffle GO0001726	enriched	0.0186	0.0186	10	hsa-miR-195-5p; hsa-miR-15a-5p; hsa-miR-26b-5p; hsa-miR-93-5p; hsa-miR-25-3p; hsa-miR-30b-5p; hsa-miR-148b-3p; hsa-miR-149-5p; hsa-miR-200c-3p; hsa-miR-147a
Gene Ontology (GO)	double-stranded DNA binding GO0003690	enriched	0.0187	0.0187	11	hsa-miR-195-5p; hsa-miR-15a-5p; hsa-miR-26b-5p; hsa-miR-23a-3p; hsa-miR-93-5p; hsa-miR-25-3p; hsa-miR-30b-5p; hsa-miR-148b-3p; hsa-miR-149-5p; hsa-miR-200c-3p; hsa-miR-147a
Gene Ontology (GO)	nuclear receptor transcription coactivator activity GO0030374	enriched	0.019	0.019	10	hsa-miR-195-5p; hsa-miR-15a-5p; hsa-miR-26b-5p; hsa-miR-23a-3p; hsa-miR-93-5p; hsa-miR-25-3p; hsa-miR-30b-5p; hsa-miR-148b-3p; hsa-miR-149-5p; hsa-miR-200c-3p
Gene Ontology (GO)	protein N-terminus binding GO0047485	enriched	0.019	0.019	11	hsa-miR-195-5p; hsa-miR-15a-5p; hsa-miR-26b-5p; hsa-miR-23a-3p; hsa-miR-93-5p; hsa-miR-210-3p; hsa-miR-25-3p; hsa-miR-30b-5p; hsa-miR-148b-3p; hsa-miR-149-5p; hsa-miR-200c-3p
Gene Ontology (GO)	tumor necrosis factor-mediated signaling pathway GO0033209	enriched	0.0196	0.0196	10	hsa-miR-195-5p; hsa-miR-15a-5p; hsa-miR-26b-5p; hsa-miR-23a-3p; hsa-miR-93-5p; hsa-miR-25-3p; hsa-miR-30b-5p; hsa-miR-149-5p; hsa-miR-200c-3p; hsa-miR-147a
Gene Ontology (GO)	cell junction GO0030054	enriched	0.0198	0.0198	12	hsa-miR-195-5p; hsa-miR-15a-5p; hsa-miR-26b-5p; hsa-miR-23a-3p; hsa-miR-93-5p; hsa-miR-210-3p; hsa-miR-25-3p; hsa-miR-30b-5p; hsa-miR-148b-3p; hsa-miR-149-5p; hsa-miR-200c-3p; hsa-miR-147a
Gene Ontology (GO)	chromatin GO0000785	enriched	0.0198	0.0198	11	hsa-miR-195-5p; hsa-miR-15a-5p; hsa-miR-26b-5p; hsa-miR-23a-3p; hsa-miR-93-5p; hsa-miR-210-3p; hsa-miR-25-3p; hsa-miR-30b-5p; hsa-miR-148b-3p; hsa-miR-149-5p; hsa-miR-147a
Gene Ontology (GO)	regulation of cellular response to heat GO1900034	enriched	0.0206	0.0206	11	hsa-miR-195-5p; hsa-miR-15a-5p; hsa-miR-26b-5p; hsa-miR-23a-3p; hsa-miR-93-5p; hsa-miR-210-3p; hsa-miR-25-3p; hsa-miR-30b-5p; hsa-miR-148b-3p; hsa-miR-149-5p; hsa-miR-200c-3p
Gene Ontology (GO)	cell-cell adhesion GO0098609	enriched	0.0208	0.0208	10	hsa-miR-26b-5p; hsa-miR-23a-3p; hsa-miR-93-5p; hsa-miR-210-3p; hsa-miR-25-3p; hsa-miR-30b-5p; hsa-miR-148b-3p; hsa-miR-149-5p; hsa-miR-200c-3p; hsa-miR-147a
Gene Ontology (GO)	retrograde vesicle-mediated transport, Golgi to ER GO0006890	enriched	0.0209	0.0209	10	hsa-miR-195-5p; hsa-miR-15a-5p; hsa-miR-26b-5p; hsa-miR-23a-3p; hsa-miR-93-5p; hsa-miR-25-3p; hsa-miR-30b-5p; hsa-miR-148b-3p; hsa-miR-149-5p; hsa-miR-147a
Gene Ontology (GO)	nuclear-transcribed mRNA catabolic process, nonsense-mediated decay GO0000184	enriched	0.021	0.021	11	hsa-miR-195-5p; hsa-miR-15a-5p; hsa-miR-26b-5p; hsa-miR-23a-3p; hsa-miR-93-5p; hsa-miR-210-3p; hsa-miR-25-3p; hsa-miR-30b-5p; hsa-miR-148b-3p; hsa-miR-149-5p; hsa-miR-200c-3p
Gene Ontology (GO)	multicellular organism development GO0007275	enriched	0.0219	0.0219	12	hsa-miR-195-5p; hsa-miR-15a-5p; hsa-miR-26b-5p; hsa-miR-23a-3p; hsa-miR-93-5p; hsa-miR-210-3p; hsa-miR-25-3p; hsa-miR-30b-5p; hsa-miR-148b-3p; hsa-miR-149-5p; hsa-miR-200c-3p; hsa-miR-147a
Gene Ontology (GO)	protein-containing complex binding GO0044877	enriched	0.0219	0.0219	12	hsa-miR-195-5p; hsa-miR-15a-5p; hsa-miR-26b-5p; hsa-miR-23a-3p; hsa-miR-93-5p; hsa-miR-210-3p; hsa-miR-25-3p; hsa-miR-30b-5p; hsa-miR-148b-3p; hsa-miR-149-5p; hsa-miR-200c-3p; hsa-miR-147a
Gene Ontology (GO)	protein serinethreonine phosphatase activity GO0004722	enriched	0.0219	0.0219	10	hsa-miR-195-5p; hsa-miR-15a-5p; hsa-miR-26b-5p; hsa-miR-23a-3p; hsa-miR-93-5p; hsa-miR-25-3p; hsa-miR-30b-5p; hsa-miR-149-5p; hsa-miR-200c-3p; hsa-miR-147a
Gene Ontology (GO)	collagen-containing extracellular matrix GO0062023	enriched	0.0221	0.0221	12	hsa-miR-195-5p; hsa-miR-15a-5p; hsa-miR-26b-5p; hsa-miR-23a-3p; hsa-miR-93-5p; hsa-miR-210-3p; hsa-miR-25-3p; hsa-miR-30b-5p; hsa-miR-148b-3p; hsa-miR-149-5p; hsa-miR-200c-3p; hsa-miR-147a
Gene Ontology (GO)	regulation of cell cycle GO0051726	enriched	0.0223	0.0223	11	hsa-miR-195-5p; hsa-miR-15a-5p; hsa-miR-26b-5p; hsa-miR-23a-3p; hsa-miR-93-5p; hsa-miR-210-3p; hsa-miR-25-3p; hsa-miR-30b-5p; hsa-miR-148b-3p; hsa-miR-149-5p; hsa-miR-200c-3p
Gene Ontology (GO)	positive regulation of cell growth GO0030307	enriched	0.0228	0.0228	10	hsa-miR-195-5p; hsa-miR-15a-5p; hsa-miR-26b-5p; hsa-miR-23a-3p; hsa-miR-93-5p; hsa-miR-25-3p; hsa-miR-30b-5p; hsa-miR-148b-3p; hsa-miR-149-5p; hsa-miR-200c-3p
Gene Ontology (GO)	structural constituent of ribosome GO0003735	enriched	0.023	0.023	11	hsa-miR-195-5p; hsa-miR-15a-5p; hsa-miR-26b-5p; hsa-miR-23a-3p; hsa-miR-93-5p; hsa-miR-210-3p; hsa-miR-25-3p; hsa-miR-30b-5p; hsa-miR-148b-3p; hsa-miR-149-5p; hsa-miR-147a
Gene Ontology (GO)	BMP signaling pathway GO0030509	enriched	0.0232	0.0232	10	hsa-miR-195-5p; hsa-miR-15a-5p; hsa-miR-26b-5p; hsa-miR-23a-3p; hsa-miR-93-5p; hsa-miR-25-3p; hsa-miR-30b-5p; hsa-miR-148b-3p; hsa-miR-149-5p; hsa-miR-200c-3p
Gene Ontology (GO)	ubiquitin ligase complex GO0000151	enriched	0.0238	0.0238	11	hsa-miR-195-5p; hsa-miR-15a-5p; hsa-miR-26b-5p; hsa-miR-93-5p; hsa-miR-210-3p; hsa-miR-25-3p; hsa-miR-30b-5p; hsa-miR-148b-3p; hsa-miR-149-5p; hsa-miR-200c-3p; hsa-miR-147a
Gene Ontology (GO)	ion channel binding GO0044325	enriched	0.0239	0.0239	11	hsa-miR-195-5p; hsa-miR-15a-5p; hsa-miR-26b-5p; hsa-miR-23a-3p; hsa-miR-93-5p; hsa-miR-210-3p; hsa-miR-25-3p; hsa-miR-148b-3p; hsa-miR-149-5p; hsa-miR-200c-3p; hsa-miR-147a
Gene Ontology (GO)	positive regulation of MAPK cascade GO0043410	enriched	0.0242	0.0242	10	hsa-miR-195-5p; hsa-miR-15a-5p; hsa-miR-26b-5p; hsa-miR-23a-3p; hsa-miR-93-5p; hsa-miR-25-3p; hsa-miR-30b-5p; hsa-miR-148b-3p; hsa-miR-149-5p; hsa-miR-200c-3p
Gene Ontology (GO)	RNA polymerase II distal enhancer sequence-specific DNA binding GO0000980	enriched	0.0244	0.0244	11	hsa-miR-195-5p; hsa-miR-15a-5p; hsa-miR-26b-5p; hsa-miR-23a-3p; hsa-miR-93-5p; hsa-miR-25-3p; hsa-miR-30b-5p; hsa-miR-148b-3p; hsa-miR-149-5p; hsa-miR-200c-3p; hsa-miR-147a
Gene Ontology (GO)	receptor complex GO0043235	enriched	0.0245	0.0245	12	hsa-miR-195-5p; hsa-miR-15a-5p; hsa-miR-26b-5p; hsa-miR-23a-3p; hsa-miR-93-5p; hsa-miR-210-3p; hsa-miR-25-3p; hsa-miR-30b-5p; hsa-miR-148b-3p; hsa-miR-149-5p; hsa-miR-200c-3p; hsa-miR-147a
Gene Ontology (GO)	snRNA transcription by RNA polymerase II GO0042795	enriched	0.0248	0.0248	10	hsa-miR-195-5p; hsa-miR-15a-5p; hsa-miR-26b-5p; hsa-miR-23a-3p; hsa-miR-93-5p; hsa-miR-25-3p; hsa-miR-30b-5p; hsa-miR-149-5p; hsa-miR-200c-3p; hsa-miR-147a
Gene Ontology (GO)	fibrillar center GO0001650	enriched	0.0248	0.0248	12	hsa-miR-195-5p; hsa-miR-15a-5p; hsa-miR-26b-5p; hsa-miR-23a-3p; hsa-miR-93-5p; hsa-miR-210-3p; hsa-miR-25-3p; hsa-miR-30b-5p; hsa-miR-148b-3p; hsa-miR-149-5p; hsa-miR-200c-3p; hsa-miR-147a
Gene Ontology (GO)	transcription factor complex GO0005667	enriched	0.0248	0.0248	12	hsa-miR-195-5p; hsa-miR-15a-5p; hsa-miR-26b-5p; hsa-miR-23a-3p; hsa-miR-93-5p; hsa-miR-210-3p; hsa-miR-25-3p; hsa-miR-30b-5p; hsa-miR-148b-3p; hsa-miR-149-5p; hsa-miR-200c-3p; hsa-miR-147a
Gene Ontology (GO)	double-strand break repair via homologous recombination GO0000724	enriched	0.0251	0.0251	10	hsa-miR-195-5p; hsa-miR-15a-5p; hsa-miR-26b-5p; hsa-miR-93-5p; hsa-miR-210-3p; hsa-miR-25-3p; hsa-miR-30b-5p; hsa-miR-148b-3p; hsa-miR-149-5p; hsa-miR-147a
Gene Ontology (GO)	endoplasmic reticulum-Golgi intermediate compartment GO0005793	enriched	0.0251	0.0251	10	hsa-miR-195-5p; hsa-miR-15a-5p; hsa-miR-26b-5p; hsa-miR-23a-3p; hsa-miR-93-5p; hsa-miR-210-3p; hsa-miR-25-3p; hsa-miR-30b-5p; hsa-miR-149-5p; hsa-miR-200c-3p
Gene Ontology (GO)	ER to Golgi vesicle-mediated transport GO0006888	enriched	0.0253	0.0253	12	hsa-miR-195-5p; hsa-miR-15a-5p; hsa-miR-26b-5p; hsa-miR-23a-3p; hsa-miR-93-5p; hsa-miR-210-3p; hsa-miR-25-3p; hsa-miR-30b-5p; hsa-miR-148b-3p; hsa-miR-149-5p; hsa-miR-200c-3p; hsa-miR-147a
Gene Ontology (GO)	early endosome GO0005769	enriched	0.0253	0.0253	12	hsa-miR-195-5p; hsa-miR-15a-5p; hsa-miR-26b-5p; hsa-miR-23a-3p; hsa-miR-93-5p; hsa-miR-210-3p; hsa-miR-25-3p; hsa-miR-30b-5p; hsa-miR-148b-3p; hsa-miR-149-5p; hsa-miR-200c-3p; hsa-miR-147a
Gene Ontology (GO)	ATPase activity GO0016887	enriched	0.0264	0.0264	12	hsa-miR-195-5p; hsa-miR-15a-5p; hsa-miR-26b-5p; hsa-miR-23a-3p; hsa-miR-93-5p; hsa-miR-210-3p; hsa-miR-25-3p; hsa-miR-30b-5p; hsa-miR-148b-3p; hsa-miR-149-5p; hsa-miR-200c-3p; hsa-miR-147a
Gene Ontology (GO)	cytoplasmic vesicle GO0031410	enriched	0.0265	0.0265	11	hsa-miR-195-5p; hsa-miR-15a-5p; hsa-miR-26b-5p; hsa-miR-23a-3p; hsa-miR-93-5p; hsa-miR-210-3p; hsa-miR-25-3p; hsa-miR-30b-5p; hsa-miR-148b-3p; hsa-miR-149-5p; hsa-miR-200c-3p
Gene Ontology (GO)	response to endoplasmic reticulum stress GO0034976	enriched	0.0266	0.0266	10	hsa-miR-195-5p; hsa-miR-15a-5p; hsa-miR-26b-5p; hsa-miR-23a-3p; hsa-miR-93-5p; hsa-miR-210-3p; hsa-miR-25-3p; hsa-miR-30b-5p; hsa-miR-148b-3p; hsa-miR-200c-3p
Gene Ontology (GO)	positive regulation of canonical Wnt signaling pathway GO0090263	enriched	0.0266	0.0266	11	hsa-miR-195-5p; hsa-miR-15a-5p; hsa-miR-26b-5p; hsa-miR-23a-3p; hsa-miR-93-5p; hsa-miR-25-3p; hsa-miR-30b-5p; hsa-miR-148b-3p; hsa-miR-149-5p; hsa-miR-200c-3p; hsa-miR-147a
Gene Ontology (GO)	recycling endosome GO0055037	enriched	0.0267	0.0267	10	hsa-miR-195-5p; hsa-miR-15a-5p; hsa-miR-26b-5p; hsa-miR-93-5p; hsa-miR-210-3p; hsa-miR-25-3p; hsa-miR-30b-5p; hsa-miR-148b-3p; hsa-miR-149-5p; hsa-miR-200c-3p
Gene Ontology (GO)	protein sumoylation GO0016925	enriched	0.0269	0.0269	10	hsa-miR-195-5p; hsa-miR-15a-5p; hsa-miR-26b-5p; hsa-miR-23a-3p; hsa-miR-93-5p; hsa-miR-210-3p; hsa-miR-25-3p; hsa-miR-30b-5p; hsa-miR-148b-3p; hsa-miR-149-5p
Gene Ontology (GO)	thiol-dependent ubiquitin-specific protease activity GO0004843	enriched	0.0271	0.0271	10	hsa-miR-195-5p; hsa-miR-15a-5p; hsa-miR-26b-5p; hsa-miR-23a-3p; hsa-miR-93-5p; hsa-miR-25-3p; hsa-miR-30b-5p; hsa-miR-148b-3p; hsa-miR-149-5p; hsa-miR-200c-3p
Gene Ontology (GO)	negative regulation of translation GO0017148	enriched	0.0273	0.0273	10	hsa-miR-195-5p; hsa-miR-15a-5p; hsa-miR-26b-5p; hsa-miR-23a-3p; hsa-miR-93-5p; hsa-miR-25-3p; hsa-miR-30b-5p; hsa-miR-148b-3p; hsa-miR-149-5p; hsa-miR-200c-3p
Gene Ontology (GO)	DNA damage response, signal transduction by p53 class mediator resulting in cell cycle arrest GO0006977	enriched	0.0283	0.0283	11	hsa-miR-195-5p; hsa-miR-15a-5p; hsa-miR-26b-5p; hsa-miR-23a-3p; hsa-miR-93-5p; hsa-miR-25-3p; hsa-miR-30b-5p; hsa-miR-148b-3p; hsa-miR-149-5p; hsa-miR-200c-3p; hsa-miR-147a
Gene Ontology (GO)	ubiquitin protein ligase activity GO0061630	enriched	0.0288	0.0288	12	hsa-miR-195-5p; hsa-miR-15a-5p; hsa-miR-26b-5p; hsa-miR-23a-3p; hsa-miR-93-5p; hsa-miR-210-3p; hsa-miR-25-3p; hsa-miR-30b-5p; hsa-miR-148b-3p; hsa-miR-149-5p; hsa-miR-200c-3p; hsa-miR-147a
Gene Ontology (GO)	integral component of endoplasmic reticulum membrane GO0030176	enriched	0.0291	0.0291	11	hsa-miR-195-5p; hsa-miR-15a-5p; hsa-miR-26b-5p; hsa-miR-23a-3p; hsa-miR-93-5p; hsa-miR-210-3p; hsa-miR-25-3p; hsa-miR-30b-5p; hsa-miR-148b-3p; hsa-miR-149-5p; hsa-miR-147a
Gene Ontology (GO)	phosphatidylinositol biosynthetic process GO0006661	enriched	0.0302	0.0302	10	hsa-miR-195-5p; hsa-miR-15a-5p; hsa-miR-26b-5p; hsa-miR-23a-3p; hsa-miR-93-5p; hsa-miR-25-3p; hsa-miR-30b-5p; hsa-miR-148b-3p; hsa-miR-149-5p; hsa-miR-200c-3p
Gene Ontology (GO)	positive regulation of GTPase activity GO0043547	enriched	0.031	0.031	10	hsa-miR-195-5p; hsa-miR-15a-5p; hsa-miR-26b-5p; hsa-miR-23a-3p; hsa-miR-93-5p; hsa-miR-25-3p; hsa-miR-30b-5p; hsa-miR-148b-3p; hsa-miR-149-5p; hsa-miR-200c-3p
Gene Ontology (GO)	cellular response to lipopolysaccharide GO0071222	enriched	0.0322	0.0322	10	hsa-miR-195-5p; hsa-miR-15a-5p; hsa-miR-26b-5p; hsa-miR-23a-3p; hsa-miR-93-5p; hsa-miR-25-3p; hsa-miR-30b-5p; hsa-miR-148b-3p; hsa-miR-149-5p; hsa-miR-200c-3p
Gene Ontology (GO)	nuclear membrane GO0031965	enriched	0.0325	0.0325	12	hsa-miR-195-5p; hsa-miR-15a-5p; hsa-miR-26b-5p; hsa-miR-23a-3p; hsa-miR-93-5p; hsa-miR-210-3p; hsa-miR-25-3p; hsa-miR-30b-5p; hsa-miR-148b-3p; hsa-miR-149-5p; hsa-miR-200c-3p; hsa-miR-147a
Gene Ontology (GO)	T cell receptor signaling pathway GO0050852	enriched	0.0327	0.0327	11	hsa-miR-195-5p; hsa-miR-15a-5p; hsa-miR-26b-5p; hsa-miR-23a-3p; hsa-miR-93-5p; hsa-miR-25-3p; hsa-miR-30b-5p; hsa-miR-148b-3p; hsa-miR-149-5p; hsa-miR-200c-3p; hsa-miR-147a
Gene Ontology (GO)	regulation of cyclin-dependent protein serinethreonine kinase activity GO0000079	enriched	0.0338	0.0338	10	hsa-miR-195-5p; hsa-miR-15a-5p; hsa-miR-26b-5p; hsa-miR-23a-3p; hsa-miR-93-5p; hsa-miR-25-3p; hsa-miR-30b-5p; hsa-miR-148b-3p; hsa-miR-200c-3p; hsa-miR-147a
Gene Ontology (GO)	protein autophosphorylation GO0046777	enriched	0.0339	0.0339	12	hsa-miR-195-5p; hsa-miR-15a-5p; hsa-miR-26b-5p; hsa-miR-23a-3p; hsa-miR-93-5p; hsa-miR-210-3p; hsa-miR-25-3p; hsa-miR-30b-5p; hsa-miR-148b-3p; hsa-miR-149-5p; hsa-miR-200c-3p; hsa-miR-147a
Gene Ontology (GO)	MAPK cascade GO0000165	enriched	0.0345	0.0345	12	hsa-miR-195-5p; hsa-miR-15a-5p; hsa-miR-26b-5p; hsa-miR-23a-3p; hsa-miR-93-5p; hsa-miR-210-3p; hsa-miR-25-3p; hsa-miR-30b-5p; hsa-miR-148b-3p; hsa-miR-149-5p; hsa-miR-200c-3p; hsa-miR-147a
Gene Ontology (GO)	mitochondrial outer membrane GO0005741	enriched	0.0345	0.0345	11	hsa-miR-195-5p; hsa-miR-15a-5p; hsa-miR-26b-5p; hsa-miR-23a-3p; hsa-miR-93-5p; hsa-miR-210-3p; hsa-miR-25-3p; hsa-miR-30b-5p; hsa-miR-148b-3p; hsa-miR-149-5p; hsa-miR-200c-3p
Gene Ontology (GO)	transcription coregulator activity GO0003712	enriched	0.0348	0.0348	10	hsa-miR-195-5p; hsa-miR-15a-5p; hsa-miR-26b-5p; hsa-miR-23a-3p; hsa-miR-93-5p; hsa-miR-210-3p; hsa-miR-25-3p; hsa-miR-30b-5p; hsa-miR-148b-3p; hsa-miR-149-5p
Gene Ontology (GO)	lysosomal membrane GO0005765	enriched	0.0353	0.0353	12	hsa-miR-195-5p; hsa-miR-15a-5p; hsa-miR-26b-5p; hsa-miR-23a-3p; hsa-miR-93-5p; hsa-miR-210-3p; hsa-miR-25-3p; hsa-miR-30b-5p; hsa-miR-148b-3p; hsa-miR-149-5p; hsa-miR-200c-3p; hsa-miR-147a
Gene Ontology (GO)	chemical synaptic transmission GO0007268	enriched	0.0355	0.0355	11	hsa-miR-195-5p; hsa-miR-15a-5p; hsa-miR-26b-5p; hsa-miR-93-5p; hsa-miR-210-3p; hsa-miR-25-3p; hsa-miR-30b-5p; hsa-miR-148b-3p; hsa-miR-149-5p; hsa-miR-200c-3p; hsa-miR-147a
Gene Ontology (GO)	peptidyl-serine phosphorylation GO0018105	enriched	0.0357	0.0357	12	hsa-miR-195-5p; hsa-miR-15a-5p; hsa-miR-26b-5p; hsa-miR-23a-3p; hsa-miR-93-5p; hsa-miR-210-3p; hsa-miR-25-3p; hsa-miR-30b-5p; hsa-miR-148b-3p; hsa-miR-149-5p; hsa-miR-200c-3p; hsa-miR-147a
Gene Ontology (GO)	G protein-coupled receptor activity GO0004930	enriched	0.0364	0.0364	10	hsa-miR-195-5p; hsa-miR-15a-5p; hsa-miR-26b-5p; hsa-miR-23a-3p; hsa-miR-93-5p; hsa-miR-25-3p; hsa-miR-30b-5p; hsa-miR-148b-3p; hsa-miR-149-5p; hsa-miR-200c-3p
Gene Ontology (GO)	microtubule cytoskeleton GO0015630	enriched	0.0367	0.0367	11	hsa-miR-195-5p; hsa-miR-15a-5p; hsa-miR-26b-5p; hsa-miR-23a-3p; hsa-miR-93-5p; hsa-miR-210-3p; hsa-miR-25-3p; hsa-miR-30b-5p; hsa-miR-148b-3p; hsa-miR-149-5p; hsa-miR-200c-3p
Gene Ontology (GO)	chaperone binding GO0051087	enriched	0.0369	0.0369	10	hsa-miR-195-5p; hsa-miR-15a-5p; hsa-miR-26b-5p; hsa-miR-23a-3p; hsa-miR-93-5p; hsa-miR-25-3p; hsa-miR-30b-5p; hsa-miR-148b-3p; hsa-miR-149-5p; hsa-miR-200c-3p
Gene Ontology (GO)	transcription initiation from RNA polymerase II promoter GO0006367	enriched	0.0369	0.0369	12	hsa-miR-195-5p; hsa-miR-15a-5p; hsa-miR-26b-5p; hsa-miR-23a-3p; hsa-miR-93-5p; hsa-miR-210-3p; hsa-miR-25-3p; hsa-miR-30b-5p; hsa-miR-148b-3p; hsa-miR-149-5p; hsa-miR-200c-3p; hsa-miR-147a
Gene Ontology (GO)	apoptotic process GO0006915	enriched	0.0375	0.0375	12	hsa-miR-195-5p; hsa-miR-15a-5p; hsa-miR-26b-5p; hsa-miR-23a-3p; hsa-miR-93-5p; hsa-miR-210-3p; hsa-miR-25-3p; hsa-miR-30b-5p; hsa-miR-148b-3p; hsa-miR-149-5p; hsa-miR-200c-3p; hsa-miR-147a
Gene Ontology (GO)	cytoplasmic ribonucleoprotein granule GO0036464	enriched	0.0379	0.0379	10	hsa-miR-195-5p; hsa-miR-15a-5p; hsa-miR-26b-5p; hsa-miR-23a-3p; hsa-miR-93-5p; hsa-miR-25-3p; hsa-miR-30b-5p; hsa-miR-148b-3p; hsa-miR-149-5p; hsa-miR-200c-3p
Gene Ontology (GO)	regulation of immune response GO0050776	enriched	0.0385	0.0385	10	hsa-miR-195-5p; hsa-miR-15a-5p; hsa-miR-26b-5p; hsa-miR-23a-3p; hsa-miR-93-5p; hsa-miR-25-3p; hsa-miR-30b-5p; hsa-miR-148b-3p; hsa-miR-200c-3p; hsa-miR-147a
Gene Ontology (GO)	mitochondrial inner membrane GO0005743	enriched	0.0387	0.0387	12	hsa-miR-195-5p; hsa-miR-15a-5p; hsa-miR-26b-5p; hsa-miR-23a-3p; hsa-miR-93-5p; hsa-miR-210-3p; hsa-miR-25-3p; hsa-miR-30b-5p; hsa-miR-148b-3p; hsa-miR-149-5p; hsa-miR-200c-3p; hsa-miR-147a
Gene Ontology (GO)	nervous system development GO0007399	enriched	0.0406	0.0406	12	hsa-miR-195-5p; hsa-miR-15a-5p; hsa-miR-26b-5p; hsa-miR-23a-3p; hsa-miR-93-5p; hsa-miR-210-3p; hsa-miR-25-3p; hsa-miR-30b-5p; hsa-miR-148b-3p; hsa-miR-149-5p; hsa-miR-200c-3p; hsa-miR-147a
Gene Ontology (GO)	protein phosphatase binding GO0019903	enriched	0.0423	0.0423	10	hsa-miR-195-5p; hsa-miR-15a-5p; hsa-miR-26b-5p; hsa-miR-23a-3p; hsa-miR-93-5p; hsa-miR-25-3p; hsa-miR-30b-5p; hsa-miR-148b-3p; hsa-miR-149-5p; hsa-miR-200c-3p
Gene Ontology (GO)	regulation of cell proliferation GO0042127	enriched	0.043	0.043	10	hsa-miR-195-5p; hsa-miR-15a-5p; hsa-miR-26b-5p; hsa-miR-23a-3p; hsa-miR-93-5p; hsa-miR-210-3p; hsa-miR-25-3p; hsa-miR-30b-5p; hsa-miR-200c-3p; hsa-miR-147a
Gene Ontology (GO)	cell-cell junction GO0005911	enriched	0.0431	0.0431	10	hsa-miR-195-5p; hsa-miR-15a-5p; hsa-miR-26b-5p; hsa-miR-23a-3p; hsa-miR-93-5p; hsa-miR-25-3p; hsa-miR-30b-5p; hsa-miR-148b-3p; hsa-miR-149-5p; hsa-miR-200c-3p
Gene Ontology (GO)	histone binding GO0042393	enriched	0.0443	0.0443	11	hsa-miR-195-5p; hsa-miR-15a-5p; hsa-miR-26b-5p; hsa-miR-23a-3p; hsa-miR-93-5p; hsa-miR-25-3p; hsa-miR-30b-5p; hsa-miR-148b-3p; hsa-miR-149-5p; hsa-miR-200c-3p; hsa-miR-147a
Gene Ontology (GO)	actin binding GO0003779	enriched	0.0452	0.0452	11	hsa-miR-195-5p; hsa-miR-15a-5p; hsa-miR-26b-5p; hsa-miR-23a-3p; hsa-miR-93-5p; hsa-miR-25-3p; hsa-miR-30b-5p; hsa-miR-148b-3p; hsa-miR-149-5p; hsa-miR-200c-3p; hsa-miR-147a
Gene Ontology (GO)	positive regulation of cell migration GO0030335	enriched	0.0452	0.0452	12	hsa-miR-195-5p; hsa-miR-15a-5p; hsa-miR-26b-5p; hsa-miR-23a-3p; hsa-miR-93-5p; hsa-miR-210-3p; hsa-miR-25-3p; hsa-miR-30b-5p; hsa-miR-148b-3p; hsa-miR-149-5p; hsa-miR-200c-3p; hsa-miR-147a
Gene Ontology (GO)	GDP binding GO0019003	enriched	0.0456	0.0456	10	hsa-miR-195-5p; hsa-miR-15a-5p; hsa-miR-26b-5p; hsa-miR-23a-3p; hsa-miR-93-5p; hsa-miR-25-3p; hsa-miR-30b-5p; hsa-miR-148b-3p; hsa-miR-149-5p; hsa-miR-200c-3p
Gene Ontology (GO)	cell differentiation GO0030154	enriched	0.0462	0.0462	12	hsa-miR-195-5p; hsa-miR-15a-5p; hsa-miR-26b-5p; hsa-miR-23a-3p; hsa-miR-93-5p; hsa-miR-210-3p; hsa-miR-25-3p; hsa-miR-30b-5p; hsa-miR-148b-3p; hsa-miR-149-5p; hsa-miR-200c-3p; hsa-miR-147a
Gene Ontology (GO)	regulation of gene expression GO0010468	enriched	0.0468	0.0468	11	hsa-miR-195-5p; hsa-miR-15a-5p; hsa-miR-26b-5p; hsa-miR-23a-3p; hsa-miR-93-5p; hsa-miR-210-3p; hsa-miR-25-3p; hsa-miR-30b-5p; hsa-miR-148b-3p; hsa-miR-200c-3p; hsa-miR-147a
Gene Ontology (GO)	negative regulation of gene expression GO0010629	enriched	0.047	0.047	12	hsa-miR-195-5p; hsa-miR-15a-5p; hsa-miR-26b-5p; hsa-miR-23a-3p; hsa-miR-93-5p; hsa-miR-210-3p; hsa-miR-25-3p; hsa-miR-30b-5p; hsa-miR-148b-3p; hsa-miR-149-5p; hsa-miR-200c-3p; hsa-miR-147a
Gene Ontology (GO)	cell migration GO0016477	enriched	0.0483	0.0483	12	hsa-miR-195-5p; hsa-miR-15a-5p; hsa-miR-26b-5p; hsa-miR-23a-3p; hsa-miR-93-5p; hsa-miR-210-3p; hsa-miR-25-3p; hsa-miR-30b-5p; hsa-miR-148b-3p; hsa-miR-149-5p; hsa-miR-200c-3p; hsa-miR-147a
Gene Ontology (GO)	regulation of cell shape GO0008360	enriched	0.0486	0.0486	11	hsa-miR-195-5p; hsa-miR-15a-5p; hsa-miR-26b-5p; hsa-miR-23a-3p; hsa-miR-93-5p; hsa-miR-25-3p; hsa-miR-30b-5p; hsa-miR-148b-3p; hsa-miR-149-5p; hsa-miR-200c-3p; hsa-miR-147a
Gene Ontology (GO)	platelet activation GO0030168	enriched	0.0491	0.0491	10	hsa-miR-195-5p; hsa-miR-15a-5p; hsa-miR-26b-5p; hsa-miR-23a-3p; hsa-miR-93-5p; hsa-miR-25-3p; hsa-miR-30b-5p; hsa-miR-148b-3p; hsa-miR-149-5p; hsa-miR-200c-3p
KEGG	Cocaine addiction	enriched	0.000498	0.000498	11	hsa-miR-15a-5p; hsa-miR-26b-5p; hsa-miR-23a-3p; hsa-miR-93-5p; hsa-miR-210-3p; hsa-miR-25-3p; hsa-miR-30b-5p; hsa-miR-148b-3p; hsa-miR-149-5p; hsa-miR-200c-3p; hsa-miR-147a
KEGG	Inflammatory bowel disease IBD	enriched	0.000498	0.000498	11	hsa-miR-195-5p; hsa-miR-15a-5p; hsa-miR-26b-5p; hsa-miR-23a-3p; hsa-miR-93-5p; hsa-miR-210-3p; hsa-miR-30b-5p; hsa-miR-148b-3p; hsa-miR-149-5p; hsa-miR-200c-3p; hsa-miR-147a
KEGG	Basal cell carcinoma	enriched	0.00178	0.00178	12	hsa-miR-195-5p; hsa-miR-15a-5p; hsa-miR-26b-5p; hsa-miR-23a-3p; hsa-miR-93-5p; hsa-miR-210-3p; hsa-miR-25-3p; hsa-miR-30b-5p; hsa-miR-148b-3p; hsa-miR-149-5p; hsa-miR-200c-3p; hsa-miR-147a
KEGG	Cortisol synthesis and secretion	enriched	0.00178	0.00178	11	hsa-miR-195-5p; hsa-miR-15a-5p; hsa-miR-26b-5p; hsa-miR-23a-3p; hsa-miR-93-5p; hsa-miR-25-3p; hsa-miR-30b-5p; hsa-miR-148b-3p; hsa-miR-149-5p; hsa-miR-200c-3p; hsa-miR-147a
KEGG	Regulation of lipolysis in adipocytes	enriched	0.00178	0.00178	11	hsa-miR-195-5p; hsa-miR-15a-5p; hsa-miR-26b-5p; hsa-miR-23a-3p; hsa-miR-93-5p; hsa-miR-25-3p; hsa-miR-30b-5p; hsa-miR-148b-3p; hsa-miR-149-5p; hsa-miR-200c-3p; hsa-miR-147a
KEGG	Th1 and Th2 cell differentiation	enriched	0.00178	0.00178	12	hsa-miR-195-5p; hsa-miR-15a-5p; hsa-miR-26b-5p; hsa-miR-23a-3p; hsa-miR-93-5p; hsa-miR-210-3p; hsa-miR-25-3p; hsa-miR-30b-5p; hsa-miR-148b-3p; hsa-miR-149-5p; hsa-miR-200c-3p; hsa-miR-147a
KEGG	Cysteine and methionine metabolism	enriched	0.0019	0.0019	11	hsa-miR-195-5p; hsa-miR-15a-5p; hsa-miR-26b-5p; hsa-miR-23a-3p; hsa-miR-93-5p; hsa-miR-210-3p; hsa-miR-25-3p; hsa-miR-30b-5p; hsa-miR-148b-3p; hsa-miR-149-5p; hsa-miR-200c-3p
KEGG	Gastric acid secretion	enriched	0.0019	0.0019	12	hsa-miR-195-5p; hsa-miR-15a-5p; hsa-miR-26b-5p; hsa-miR-23a-3p; hsa-miR-93-5p; hsa-miR-210-3p; hsa-miR-25-3p; hsa-miR-30b-5p; hsa-miR-148b-3p; hsa-miR-149-5p; hsa-miR-200c-3p; hsa-miR-147a
KEGG	Acute myeloid leukemia	enriched	0.00234	0.00234	12	hsa-miR-195-5p; hsa-miR-15a-5p; hsa-miR-26b-5p; hsa-miR-23a-3p; hsa-miR-93-5p; hsa-miR-210-3p; hsa-miR-25-3p; hsa-miR-30b-5p; hsa-miR-148b-3p; hsa-miR-149-5p; hsa-miR-200c-3p; hsa-miR-147a
KEGG	Amyotrophic lateral sclerosis ALS	enriched	0.00234	0.00234	11	hsa-miR-195-5p; hsa-miR-15a-5p; hsa-miR-26b-5p; hsa-miR-23a-3p; hsa-miR-93-5p; hsa-miR-25-3p; hsa-miR-30b-5p; hsa-miR-148b-3p; hsa-miR-149-5p; hsa-miR-200c-3p; hsa-miR-147a
KEGG	Mitophagy - animal	enriched	0.00234	0.00234	12	hsa-miR-195-5p; hsa-miR-15a-5p; hsa-miR-26b-5p; hsa-miR-23a-3p; hsa-miR-93-5p; hsa-miR-210-3p; hsa-miR-25-3p; hsa-miR-30b-5p; hsa-miR-148b-3p; hsa-miR-149-5p; hsa-miR-200c-3p; hsa-miR-147a
KEGG	Oxidative phosphorylation	enriched	0.00234	0.00234	12	hsa-miR-195-5p; hsa-miR-15a-5p; hsa-miR-26b-5p; hsa-miR-23a-3p; hsa-miR-93-5p; hsa-miR-210-3p; hsa-miR-25-3p; hsa-miR-30b-5p; hsa-miR-148b-3p; hsa-miR-149-5p; hsa-miR-200c-3p; hsa-miR-147a
KEGG	Parkinson disease	enriched	0.00248	0.00248	12	hsa-miR-195-5p; hsa-miR-15a-5p; hsa-miR-26b-5p; hsa-miR-23a-3p; hsa-miR-93-5p; hsa-miR-210-3p; hsa-miR-25-3p; hsa-miR-30b-5p; hsa-miR-148b-3p; hsa-miR-149-5p; hsa-miR-200c-3p; hsa-miR-147a
KEGG	Arrhythmogenic right ventricular cardiomyopathy ARVC	enriched	0.00279	0.00279	11	hsa-miR-195-5p; hsa-miR-15a-5p; hsa-miR-26b-5p; hsa-miR-23a-3p; hsa-miR-93-5p; hsa-miR-25-3p; hsa-miR-30b-5p; hsa-miR-148b-3p; hsa-miR-149-5p; hsa-miR-200c-3p; hsa-miR-147a
KEGG	Cholinergic synapse	enriched	0.00279	0.00279	12	hsa-miR-195-5p; hsa-miR-15a-5p; hsa-miR-26b-5p; hsa-miR-23a-3p; hsa-miR-93-5p; hsa-miR-210-3p; hsa-miR-25-3p; hsa-miR-30b-5p; hsa-miR-148b-3p; hsa-miR-149-5p; hsa-miR-200c-3p; hsa-miR-147a
KEGG	B cell receptor signaling pathway	enriched	0.00328	0.00328	12	hsa-miR-195-5p; hsa-miR-15a-5p; hsa-miR-26b-5p; hsa-miR-23a-3p; hsa-miR-93-5p; hsa-miR-210-3p; hsa-miR-25-3p; hsa-miR-30b-5p; hsa-miR-148b-3p; hsa-miR-149-5p; hsa-miR-200c-3p; hsa-miR-147a
KEGG	Inositol phosphate metabolism	enriched	0.00328	0.00328	11	hsa-miR-195-5p; hsa-miR-15a-5p; hsa-miR-26b-5p; hsa-miR-23a-3p; hsa-miR-93-5p; hsa-miR-210-3p; hsa-miR-25-3p; hsa-miR-30b-5p; hsa-miR-148b-3p; hsa-miR-149-5p; hsa-miR-200c-3p
KEGG	Type II diabetes mellitus	enriched	0.00334	0.00334	10	hsa-miR-195-5p; hsa-miR-15a-5p; hsa-miR-26b-5p; hsa-miR-23a-3p; hsa-miR-93-5p; hsa-miR-25-3p; hsa-miR-30b-5p; hsa-miR-148b-3p; hsa-miR-200c-3p; hsa-miR-147a
KEGG	Amoebiasis	enriched	0.00367	0.00367	11	hsa-miR-195-5p; hsa-miR-15a-5p; hsa-miR-26b-5p; hsa-miR-23a-3p; hsa-miR-93-5p; hsa-miR-210-3p; hsa-miR-25-3p; hsa-miR-30b-5p; hsa-miR-148b-3p; hsa-miR-149-5p; hsa-miR-200c-3p
KEGG	Rheumatoid arthritis	enriched	0.00367	0.00367	10	hsa-miR-195-5p; hsa-miR-15a-5p; hsa-miR-26b-5p; hsa-miR-23a-3p; hsa-miR-93-5p; hsa-miR-30b-5p; hsa-miR-148b-3p; hsa-miR-149-5p; hsa-miR-200c-3p; hsa-miR-147a
KEGG	Cardiac muscle contraction	enriched	0.00387	0.00387	11	hsa-miR-195-5p; hsa-miR-15a-5p; hsa-miR-26b-5p; hsa-miR-23a-3p; hsa-miR-93-5p; hsa-miR-25-3p; hsa-miR-30b-5p; hsa-miR-148b-3p; hsa-miR-149-5p; hsa-miR-200c-3p; hsa-miR-147a
KEGG	Glucagon signaling pathway	enriched	0.00387	0.00387	12	hsa-miR-195-5p; hsa-miR-15a-5p; hsa-miR-26b-5p; hsa-miR-23a-3p; hsa-miR-93-5p; hsa-miR-210-3p; hsa-miR-25-3p; hsa-miR-30b-5p; hsa-miR-148b-3p; hsa-miR-149-5p; hsa-miR-200c-3p; hsa-miR-147a
KEGG	Long-term depression	enriched	0.00387	0.00387	11	hsa-miR-195-5p; hsa-miR-15a-5p; hsa-miR-26b-5p; hsa-miR-23a-3p; hsa-miR-93-5p; hsa-miR-25-3p; hsa-miR-30b-5p; hsa-miR-148b-3p; hsa-miR-149-5p; hsa-miR-200c-3p; hsa-miR-147a
KEGG	NF-kappa B signaling pathway	enriched	0.00387	0.00387	12	hsa-miR-195-5p; hsa-miR-15a-5p; hsa-miR-26b-5p; hsa-miR-23a-3p; hsa-miR-93-5p; hsa-miR-210-3p; hsa-miR-25-3p; hsa-miR-30b-5p; hsa-miR-148b-3p; hsa-miR-149-5p; hsa-miR-200c-3p; hsa-miR-147a
KEGG	Choline metabolism in cancer	enriched	0.00412	0.00412	12	hsa-miR-195-5p; hsa-miR-15a-5p; hsa-miR-26b-5p; hsa-miR-23a-3p; hsa-miR-93-5p; hsa-miR-210-3p; hsa-miR-25-3p; hsa-miR-30b-5p; hsa-miR-148b-3p; hsa-miR-149-5p; hsa-miR-200c-3p; hsa-miR-147a
KEGG	GABAergic synapse	enriched	0.00412	0.00412	11	hsa-miR-195-5p; hsa-miR-15a-5p; hsa-miR-26b-5p; hsa-miR-23a-3p; hsa-miR-93-5p; hsa-miR-210-3p; hsa-miR-25-3p; hsa-miR-30b-5p; hsa-miR-148b-3p; hsa-miR-149-5p; hsa-miR-147a
KEGG	Hematopoietic cell lineage	enriched	0.00412	0.00412	10	hsa-miR-195-5p; hsa-miR-15a-5p; hsa-miR-26b-5p; hsa-miR-23a-3p; hsa-miR-93-5p; hsa-miR-210-3p; hsa-miR-30b-5p; hsa-miR-148b-3p; hsa-miR-149-5p; hsa-miR-147a
KEGG	Th17 cell differentiation	enriched	0.00412	0.00412	12	hsa-miR-195-5p; hsa-miR-15a-5p; hsa-miR-26b-5p; hsa-miR-23a-3p; hsa-miR-93-5p; hsa-miR-210-3p; hsa-miR-25-3p; hsa-miR-30b-5p; hsa-miR-148b-3p; hsa-miR-149-5p; hsa-miR-200c-3p; hsa-miR-147a
KEGG	VEGF signaling pathway	enriched	0.00412	0.00412	11	hsa-miR-195-5p; hsa-miR-15a-5p; hsa-miR-26b-5p; hsa-miR-23a-3p; hsa-miR-93-5p; hsa-miR-25-3p; hsa-miR-30b-5p; hsa-miR-148b-3p; hsa-miR-149-5p; hsa-miR-200c-3p; hsa-miR-147a
KEGG	Bladder cancer	enriched	0.00421	0.00421	12	hsa-miR-195-5p; hsa-miR-15a-5p; hsa-miR-26b-5p; hsa-miR-23a-3p; hsa-miR-93-5p; hsa-miR-210-3p; hsa-miR-25-3p; hsa-miR-30b-5p; hsa-miR-148b-3p; hsa-miR-149-5p; hsa-miR-200c-3p; hsa-miR-147a
KEGG	Hedgehog signaling pathway	enriched	0.00448	0.00448	11	hsa-miR-195-5p; hsa-miR-15a-5p; hsa-miR-26b-5p; hsa-miR-23a-3p; hsa-miR-93-5p; hsa-miR-210-3p; hsa-miR-30b-5p; hsa-miR-148b-3p; hsa-miR-149-5p; hsa-miR-200c-3p; hsa-miR-147a
KEGG	Notch signaling pathway	enriched	0.00488	0.00488	10	hsa-miR-195-5p; hsa-miR-15a-5p; hsa-miR-26b-5p; hsa-miR-23a-3p; hsa-miR-93-5p; hsa-miR-25-3p; hsa-miR-30b-5p; hsa-miR-148b-3p; hsa-miR-149-5p; hsa-miR-200c-3p
KEGG	Parathyroid hormone synthesis, secretion and action	enriched	0.00488	0.00488	12	hsa-miR-195-5p; hsa-miR-15a-5p; hsa-miR-26b-5p; hsa-miR-23a-3p; hsa-miR-93-5p; hsa-miR-210-3p; hsa-miR-25-3p; hsa-miR-30b-5p; hsa-miR-148b-3p; hsa-miR-149-5p; hsa-miR-200c-3p; hsa-miR-147a
KEGG	Endometrial cancer	enriched	0.00511	0.00511	12	hsa-miR-195-5p; hsa-miR-15a-5p; hsa-miR-26b-5p; hsa-miR-23a-3p; hsa-miR-93-5p; hsa-miR-210-3p; hsa-miR-25-3p; hsa-miR-30b-5p; hsa-miR-148b-3p; hsa-miR-149-5p; hsa-miR-200c-3p; hsa-miR-147a
KEGG	Salmonella infection	enriched	0.00511	0.00511	11	hsa-miR-195-5p; hsa-miR-15a-5p; hsa-miR-26b-5p; hsa-miR-23a-3p; hsa-miR-93-5p; hsa-miR-25-3p; hsa-miR-30b-5p; hsa-miR-148b-3p; hsa-miR-149-5p; hsa-miR-200c-3p; hsa-miR-147a
KEGG	Melanogenesis	enriched	0.00536	0.00536	12	hsa-miR-195-5p; hsa-miR-15a-5p; hsa-miR-26b-5p; hsa-miR-23a-3p; hsa-miR-93-5p; hsa-miR-210-3p; hsa-miR-25-3p; hsa-miR-30b-5p; hsa-miR-148b-3p; hsa-miR-149-5p; hsa-miR-200c-3p; hsa-miR-147a
KEGG	Adherens junction	enriched	0.00581	0.00581	12	hsa-miR-195-5p; hsa-miR-15a-5p; hsa-miR-26b-5p; hsa-miR-23a-3p; hsa-miR-93-5p; hsa-miR-210-3p; hsa-miR-25-3p; hsa-miR-30b-5p; hsa-miR-148b-3p; hsa-miR-149-5p; hsa-miR-200c-3p; hsa-miR-147a
KEGG	Non-alcoholic fatty liver disease NAFLD	enriched	0.00581	0.00581	12	hsa-miR-195-5p; hsa-miR-15a-5p; hsa-miR-26b-5p; hsa-miR-23a-3p; hsa-miR-93-5p; hsa-miR-210-3p; hsa-miR-25-3p; hsa-miR-30b-5p; hsa-miR-148b-3p; hsa-miR-149-5p; hsa-miR-200c-3p; hsa-miR-147a
KEGG	Lysosome	enriched	0.00598	0.00598	11	hsa-miR-195-5p; hsa-miR-15a-5p; hsa-miR-26b-5p; hsa-miR-23a-3p; hsa-miR-93-5p; hsa-miR-210-3p; hsa-miR-25-3p; hsa-miR-30b-5p; hsa-miR-148b-3p; hsa-miR-149-5p; hsa-miR-200c-3p
KEGG	TGF-beta signaling pathway	enriched	0.00647	0.00647	12	hsa-miR-195-5p; hsa-miR-15a-5p; hsa-miR-26b-5p; hsa-miR-23a-3p; hsa-miR-93-5p; hsa-miR-210-3p; hsa-miR-25-3p; hsa-miR-30b-5p; hsa-miR-148b-3p; hsa-miR-149-5p; hsa-miR-200c-3p; hsa-miR-147a
KEGG	Hypertrophic cardiomyopathy HCM	enriched	0.00675	0.00675	11	hsa-miR-195-5p; hsa-miR-15a-5p; hsa-miR-26b-5p; hsa-miR-23a-3p; hsa-miR-93-5p; hsa-miR-25-3p; hsa-miR-30b-5p; hsa-miR-148b-3p; hsa-miR-149-5p; hsa-miR-200c-3p; hsa-miR-147a
KEGG	Apoptosis - multiple species	enriched	0.00687	0.00687	10	hsa-miR-195-5p; hsa-miR-15a-5p; hsa-miR-26b-5p; hsa-miR-23a-3p; hsa-miR-93-5p; hsa-miR-25-3p; hsa-miR-30b-5p; hsa-miR-148b-3p; hsa-miR-149-5p; hsa-miR-200c-3p
KEGG	Bacterial invasion of epithelial cells	enriched	0.00687	0.00687	11	hsa-miR-195-5p; hsa-miR-15a-5p; hsa-miR-26b-5p; hsa-miR-23a-3p; hsa-miR-93-5p; hsa-miR-25-3p; hsa-miR-30b-5p; hsa-miR-148b-3p; hsa-miR-149-5p; hsa-miR-200c-3p; hsa-miR-147a
KEGG	GnRH secretion	enriched	0.00687	0.00687	10	hsa-miR-195-5p; hsa-miR-15a-5p; hsa-miR-26b-5p; hsa-miR-23a-3p; hsa-miR-93-5p; hsa-miR-210-3p; hsa-miR-25-3p; hsa-miR-148b-3p; hsa-miR-149-5p; hsa-miR-200c-3p
KEGG	Leukocyte transendothelial migration	enriched	0.00687	0.00687	12	hsa-miR-195-5p; hsa-miR-15a-5p; hsa-miR-26b-5p; hsa-miR-23a-3p; hsa-miR-93-5p; hsa-miR-210-3p; hsa-miR-25-3p; hsa-miR-30b-5p; hsa-miR-148b-3p; hsa-miR-149-5p; hsa-miR-200c-3p; hsa-miR-147a
KEGG	Osteoclast differentiation	enriched	0.00687	0.00687	12	hsa-miR-195-5p; hsa-miR-15a-5p; hsa-miR-26b-5p; hsa-miR-23a-3p; hsa-miR-93-5p; hsa-miR-210-3p; hsa-miR-25-3p; hsa-miR-30b-5p; hsa-miR-148b-3p; hsa-miR-149-5p; hsa-miR-200c-3p; hsa-miR-147a
KEGG	Renal cell carcinoma	enriched	0.00687	0.00687	12	hsa-miR-195-5p; hsa-miR-15a-5p; hsa-miR-26b-5p; hsa-miR-23a-3p; hsa-miR-93-5p; hsa-miR-210-3p; hsa-miR-25-3p; hsa-miR-30b-5p; hsa-miR-148b-3p; hsa-miR-149-5p; hsa-miR-200c-3p; hsa-miR-147a
KEGG	Renin secretion	enriched	0.00702	0.00702	10	hsa-miR-195-5p; hsa-miR-15a-5p; hsa-miR-26b-5p; hsa-miR-23a-3p; hsa-miR-93-5p; hsa-miR-25-3p; hsa-miR-30b-5p; hsa-miR-148b-3p; hsa-miR-149-5p; hsa-miR-200c-3p
KEGG	Dilated cardiomyopathy DCM	enriched	0.00703	0.00703	11	hsa-miR-195-5p; hsa-miR-15a-5p; hsa-miR-26b-5p; hsa-miR-23a-3p; hsa-miR-93-5p; hsa-miR-25-3p; hsa-miR-30b-5p; hsa-miR-148b-3p; hsa-miR-149-5p; hsa-miR-200c-3p; hsa-miR-147a
KEGG	Phagosome	enriched	0.00703	0.00703	12	hsa-miR-195-5p; hsa-miR-15a-5p; hsa-miR-26b-5p; hsa-miR-23a-3p; hsa-miR-93-5p; hsa-miR-210-3p; hsa-miR-25-3p; hsa-miR-30b-5p; hsa-miR-148b-3p; hsa-miR-149-5p; hsa-miR-200c-3p; hsa-miR-147a
KEGG	Relaxin signaling pathway	enriched	0.00703	0.00703	12	hsa-miR-195-5p; hsa-miR-15a-5p; hsa-miR-26b-5p; hsa-miR-23a-3p; hsa-miR-93-5p; hsa-miR-210-3p; hsa-miR-25-3p; hsa-miR-30b-5p; hsa-miR-148b-3p; hsa-miR-149-5p; hsa-miR-200c-3p; hsa-miR-147a
KEGG	Serotonergic synapse	enriched	0.00706	0.00706	11	hsa-miR-195-5p; hsa-miR-15a-5p; hsa-miR-26b-5p; hsa-miR-23a-3p; hsa-miR-93-5p; hsa-miR-210-3p; hsa-miR-25-3p; hsa-miR-30b-5p; hsa-miR-148b-3p; hsa-miR-200c-3p; hsa-miR-147a
KEGG	Insulin resistance	enriched	0.00721	0.00721	12	hsa-miR-195-5p; hsa-miR-15a-5p; hsa-miR-26b-5p; hsa-miR-23a-3p; hsa-miR-93-5p; hsa-miR-210-3p; hsa-miR-25-3p; hsa-miR-30b-5p; hsa-miR-148b-3p; hsa-miR-149-5p; hsa-miR-200c-3p; hsa-miR-147a
KEGG	Legionellosis	enriched	0.00791	0.00791	10	hsa-miR-195-5p; hsa-miR-15a-5p; hsa-miR-26b-5p; hsa-miR-23a-3p; hsa-miR-93-5p; hsa-miR-210-3p; hsa-miR-25-3p; hsa-miR-30b-5p; hsa-miR-148b-3p; hsa-miR-149-5p
KEGG	Glutamatergic synapse	enriched	0.00813	0.00813	11	hsa-miR-195-5p; hsa-miR-15a-5p; hsa-miR-26b-5p; hsa-miR-23a-3p; hsa-miR-93-5p; hsa-miR-25-3p; hsa-miR-30b-5p; hsa-miR-148b-3p; hsa-miR-149-5p; hsa-miR-200c-3p; hsa-miR-147a
KEGG	Growth hormone synthesis, secretion and action	enriched	0.00871	0.00871	12	hsa-miR-195-5p; hsa-miR-15a-5p; hsa-miR-26b-5p; hsa-miR-23a-3p; hsa-miR-93-5p; hsa-miR-210-3p; hsa-miR-25-3p; hsa-miR-30b-5p; hsa-miR-148b-3p; hsa-miR-149-5p; hsa-miR-200c-3p; hsa-miR-147a
KEGG	Platelet activation	enriched	0.00871	0.00871	12	hsa-miR-195-5p; hsa-miR-15a-5p; hsa-miR-26b-5p; hsa-miR-23a-3p; hsa-miR-93-5p; hsa-miR-210-3p; hsa-miR-25-3p; hsa-miR-30b-5p; hsa-miR-148b-3p; hsa-miR-149-5p; hsa-miR-200c-3p; hsa-miR-147a
KEGG	mRNA surveillance pathway	enriched	0.00871	0.00871	11	hsa-miR-195-5p; hsa-miR-15a-5p; hsa-miR-26b-5p; hsa-miR-23a-3p; hsa-miR-93-5p; hsa-miR-25-3p; hsa-miR-30b-5p; hsa-miR-148b-3p; hsa-miR-149-5p; hsa-miR-200c-3p; hsa-miR-147a
KEGG	AGE-RAGE signaling pathway in diabetic complications	enriched	0.00874	0.00874	12	hsa-miR-195-5p; hsa-miR-15a-5p; hsa-miR-26b-5p; hsa-miR-23a-3p; hsa-miR-93-5p; hsa-miR-210-3p; hsa-miR-25-3p; hsa-miR-30b-5p; hsa-miR-148b-3p; hsa-miR-149-5p; hsa-miR-200c-3p; hsa-miR-147a
KEGG	Estrogen signaling pathway	enriched	0.00874	0.00874	12	hsa-miR-195-5p; hsa-miR-15a-5p; hsa-miR-26b-5p; hsa-miR-23a-3p; hsa-miR-93-5p; hsa-miR-210-3p; hsa-miR-25-3p; hsa-miR-30b-5p; hsa-miR-148b-3p; hsa-miR-149-5p; hsa-miR-200c-3p; hsa-miR-147a
KEGG	Fc epsilon RI signaling pathway	enriched	0.00946	0.00946	11	hsa-miR-195-5p; hsa-miR-15a-5p; hsa-miR-26b-5p; hsa-miR-23a-3p; hsa-miR-93-5p; hsa-miR-210-3p; hsa-miR-25-3p; hsa-miR-30b-5p; hsa-miR-148b-3p; hsa-miR-149-5p; hsa-miR-200c-3p
KEGG	Adipocytokine signaling pathway	enriched	0.00964	0.00964	10	hsa-miR-195-5p; hsa-miR-15a-5p; hsa-miR-26b-5p; hsa-miR-23a-3p; hsa-miR-93-5p; hsa-miR-30b-5p; hsa-miR-148b-3p; hsa-miR-149-5p; hsa-miR-200c-3p; hsa-miR-147a
KEGG	Adrenergic signaling in cardiomyocytes	enriched	0.00968	0.00968	12	hsa-miR-195-5p; hsa-miR-15a-5p; hsa-miR-26b-5p; hsa-miR-23a-3p; hsa-miR-93-5p; hsa-miR-210-3p; hsa-miR-25-3p; hsa-miR-30b-5p; hsa-miR-148b-3p; hsa-miR-149-5p; hsa-miR-200c-3p; hsa-miR-147a
KEGG	Alzheimer disease	enriched	0.00968	0.00968	12	hsa-miR-195-5p; hsa-miR-15a-5p; hsa-miR-26b-5p; hsa-miR-23a-3p; hsa-miR-93-5p; hsa-miR-210-3p; hsa-miR-25-3p; hsa-miR-30b-5p; hsa-miR-148b-3p; hsa-miR-149-5p; hsa-miR-200c-3p; hsa-miR-147a
KEGG	Non-small cell lung cancer	enriched	0.00968	0.00968	12	hsa-miR-195-5p; hsa-miR-15a-5p; hsa-miR-26b-5p; hsa-miR-23a-3p; hsa-miR-93-5p; hsa-miR-210-3p; hsa-miR-25-3p; hsa-miR-30b-5p; hsa-miR-148b-3p; hsa-miR-149-5p; hsa-miR-200c-3p; hsa-miR-147a
KEGG	Vasopressin-regulated water reabsorption	enriched	0.00968	0.00968	10	hsa-miR-195-5p; hsa-miR-15a-5p; hsa-miR-26b-5p; hsa-miR-23a-3p; hsa-miR-93-5p; hsa-miR-25-3p; hsa-miR-30b-5p; hsa-miR-149-5p; hsa-miR-200c-3p; hsa-miR-147a
KEGG	Phosphatidylinositol signaling system	enriched	0.0102	0.0102	11	hsa-miR-195-5p; hsa-miR-15a-5p; hsa-miR-26b-5p; hsa-miR-23a-3p; hsa-miR-93-5p; hsa-miR-210-3p; hsa-miR-25-3p; hsa-miR-30b-5p; hsa-miR-148b-3p; hsa-miR-149-5p; hsa-miR-200c-3p
KEGG	Alcoholism	enriched	0.0106	0.0106	12	hsa-miR-195-5p; hsa-miR-15a-5p; hsa-miR-26b-5p; hsa-miR-23a-3p; hsa-miR-93-5p; hsa-miR-210-3p; hsa-miR-25-3p; hsa-miR-30b-5p; hsa-miR-148b-3p; hsa-miR-149-5p; hsa-miR-200c-3p; hsa-miR-147a
KEGG	Oocyte meiosis	enriched	0.0109	0.0109	12	hsa-miR-195-5p; hsa-miR-15a-5p; hsa-miR-26b-5p; hsa-miR-23a-3p; hsa-miR-93-5p; hsa-miR-210-3p; hsa-miR-25-3p; hsa-miR-30b-5p; hsa-miR-148b-3p; hsa-miR-149-5p; hsa-miR-200c-3p; hsa-miR-147a
KEGG	Pancreatic cancer	enriched	0.0115	0.0115	12	hsa-miR-195-5p; hsa-miR-15a-5p; hsa-miR-26b-5p; hsa-miR-23a-3p; hsa-miR-93-5p; hsa-miR-210-3p; hsa-miR-25-3p; hsa-miR-30b-5p; hsa-miR-148b-3p; hsa-miR-149-5p; hsa-miR-200c-3p; hsa-miR-147a
KEGG	Apelin signaling pathway	enriched	0.0119	0.0119	12	hsa-miR-195-5p; hsa-miR-15a-5p; hsa-miR-26b-5p; hsa-miR-23a-3p; hsa-miR-93-5p; hsa-miR-210-3p; hsa-miR-25-3p; hsa-miR-30b-5p; hsa-miR-148b-3p; hsa-miR-149-5p; hsa-miR-200c-3p; hsa-miR-147a
KEGG	Cytokine-cytokine receptor interaction	enriched	0.0119	0.0119	12	hsa-miR-195-5p; hsa-miR-15a-5p; hsa-miR-26b-5p; hsa-miR-23a-3p; hsa-miR-93-5p; hsa-miR-210-3p; hsa-miR-25-3p; hsa-miR-30b-5p; hsa-miR-148b-3p; hsa-miR-149-5p; hsa-miR-200c-3p; hsa-miR-147a
KEGG	Melanoma	enriched	0.0119	0.0119	12	hsa-miR-195-5p; hsa-miR-15a-5p; hsa-miR-26b-5p; hsa-miR-23a-3p; hsa-miR-93-5p; hsa-miR-210-3p; hsa-miR-25-3p; hsa-miR-30b-5p; hsa-miR-148b-3p; hsa-miR-149-5p; hsa-miR-200c-3p; hsa-miR-147a
KEGG	Chagas disease American trypanosomiasis	enriched	0.0123	0.0123	11	hsa-miR-195-5p; hsa-miR-15a-5p; hsa-miR-26b-5p; hsa-miR-23a-3p; hsa-miR-93-5p; hsa-miR-25-3p; hsa-miR-30b-5p; hsa-miR-148b-3p; hsa-miR-149-5p; hsa-miR-200c-3p; hsa-miR-147a
KEGG	cGMP-PKG signaling pathway	enriched	0.0125	0.0125	12	hsa-miR-195-5p; hsa-miR-15a-5p; hsa-miR-26b-5p; hsa-miR-23a-3p; hsa-miR-93-5p; hsa-miR-210-3p; hsa-miR-25-3p; hsa-miR-30b-5p; hsa-miR-148b-3p; hsa-miR-149-5p; hsa-miR-200c-3p; hsa-miR-147a
KEGG	PD-L1 expression and PD-1 checkpoint pathway in cancer	enriched	0.0125	0.0125	11	hsa-miR-195-5p; hsa-miR-15a-5p; hsa-miR-26b-5p; hsa-miR-23a-3p; hsa-miR-93-5p; hsa-miR-210-3p; hsa-miR-25-3p; hsa-miR-30b-5p; hsa-miR-148b-3p; hsa-miR-149-5p; hsa-miR-200c-3p
KEGG	Small cell lung cancer	enriched	0.0142	0.0142	12	hsa-miR-195-5p; hsa-miR-15a-5p; hsa-miR-26b-5p; hsa-miR-23a-3p; hsa-miR-93-5p; hsa-miR-210-3p; hsa-miR-25-3p; hsa-miR-30b-5p; hsa-miR-148b-3p; hsa-miR-149-5p; hsa-miR-200c-3p; hsa-miR-147a
KEGG	Prolactin signaling pathway	enriched	0.0147	0.0147	11	hsa-miR-195-5p; hsa-miR-15a-5p; hsa-miR-26b-5p; hsa-miR-23a-3p; hsa-miR-93-5p; hsa-miR-25-3p; hsa-miR-30b-5p; hsa-miR-148b-3p; hsa-miR-149-5p; hsa-miR-200c-3p; hsa-miR-147a
KEGG	Colorectal cancer	enriched	0.0155	0.0155	12	hsa-miR-195-5p; hsa-miR-15a-5p; hsa-miR-26b-5p; hsa-miR-23a-3p; hsa-miR-93-5p; hsa-miR-210-3p; hsa-miR-25-3p; hsa-miR-30b-5p; hsa-miR-148b-3p; hsa-miR-149-5p; hsa-miR-200c-3p; hsa-miR-147a
KEGG	Glycerophospholipid metabolism	enriched	0.0158	0.0158	10	hsa-miR-195-5p; hsa-miR-15a-5p; hsa-miR-26b-5p; hsa-miR-23a-3p; hsa-miR-93-5p; hsa-miR-210-3p; hsa-miR-30b-5p; hsa-miR-148b-3p; hsa-miR-149-5p; hsa-miR-147a
KEGG	Retrograde endocannabinoid signaling	enriched	0.0159	0.0159	11	hsa-miR-195-5p; hsa-miR-15a-5p; hsa-miR-26b-5p; hsa-miR-23a-3p; hsa-miR-93-5p; hsa-miR-210-3p; hsa-miR-25-3p; hsa-miR-30b-5p; hsa-miR-148b-3p; hsa-miR-149-5p; hsa-miR-147a
KEGG	RNA degradation	enriched	0.0169	0.0169	10	hsa-miR-195-5p; hsa-miR-15a-5p; hsa-miR-26b-5p; hsa-miR-23a-3p; hsa-miR-93-5p; hsa-miR-25-3p; hsa-miR-30b-5p; hsa-miR-148b-3p; hsa-miR-149-5p; hsa-miR-200c-3p
KEGG	Chronic myeloid leukemia	enriched	0.017	0.017	12	hsa-miR-195-5p; hsa-miR-15a-5p; hsa-miR-26b-5p; hsa-miR-23a-3p; hsa-miR-93-5p; hsa-miR-210-3p; hsa-miR-25-3p; hsa-miR-30b-5p; hsa-miR-148b-3p; hsa-miR-149-5p; hsa-miR-200c-3p; hsa-miR-147a
KEGG	Central carbon metabolism in cancer	enriched	0.0181	0.0181	11	hsa-miR-195-5p; hsa-miR-15a-5p; hsa-miR-26b-5p; hsa-miR-23a-3p; hsa-miR-93-5p; hsa-miR-210-3p; hsa-miR-25-3p; hsa-miR-30b-5p; hsa-miR-148b-3p; hsa-miR-149-5p; hsa-miR-200c-3p
KEGG	Glioma	enriched	0.0182	0.0182	12	hsa-miR-195-5p; hsa-miR-15a-5p; hsa-miR-26b-5p; hsa-miR-23a-3p; hsa-miR-93-5p; hsa-miR-210-3p; hsa-miR-25-3p; hsa-miR-30b-5p; hsa-miR-148b-3p; hsa-miR-149-5p; hsa-miR-200c-3p; hsa-miR-147a
KEGG	Progesterone-mediated oocyte maturation	enriched	0.0186	0.0186	11	hsa-miR-195-5p; hsa-miR-15a-5p; hsa-miR-26b-5p; hsa-miR-23a-3p; hsa-miR-93-5p; hsa-miR-210-3p; hsa-miR-25-3p; hsa-miR-30b-5p; hsa-miR-148b-3p; hsa-miR-149-5p; hsa-miR-200c-3p
KEGG	JAK-STAT signaling pathway	enriched	0.0187	0.0187	12	hsa-miR-195-5p; hsa-miR-15a-5p; hsa-miR-26b-5p; hsa-miR-23a-3p; hsa-miR-93-5p; hsa-miR-210-3p; hsa-miR-25-3p; hsa-miR-30b-5p; hsa-miR-148b-3p; hsa-miR-149-5p; hsa-miR-200c-3p; hsa-miR-147a
KEGG	Thyroid hormone signaling pathway	enriched	0.0187	0.0187	12	hsa-miR-195-5p; hsa-miR-15a-5p; hsa-miR-26b-5p; hsa-miR-23a-3p; hsa-miR-93-5p; hsa-miR-210-3p; hsa-miR-25-3p; hsa-miR-30b-5p; hsa-miR-148b-3p; hsa-miR-149-5p; hsa-miR-200c-3p; hsa-miR-147a
KEGG	HIF-1 signaling pathway	enriched	0.0192	0.0192	12	hsa-miR-195-5p; hsa-miR-15a-5p; hsa-miR-26b-5p; hsa-miR-23a-3p; hsa-miR-93-5p; hsa-miR-210-3p; hsa-miR-25-3p; hsa-miR-30b-5p; hsa-miR-148b-3p; hsa-miR-149-5p; hsa-miR-200c-3p; hsa-miR-147a
KEGG	Huntington disease	enriched	0.0192	0.0192	12	hsa-miR-195-5p; hsa-miR-15a-5p; hsa-miR-26b-5p; hsa-miR-23a-3p; hsa-miR-93-5p; hsa-miR-210-3p; hsa-miR-25-3p; hsa-miR-30b-5p; hsa-miR-148b-3p; hsa-miR-149-5p; hsa-miR-200c-3p; hsa-miR-147a
KEGG	Aldosterone synthesis and secretion	enriched	0.0195	0.0195	10	hsa-miR-195-5p; hsa-miR-15a-5p; hsa-miR-26b-5p; hsa-miR-23a-3p; hsa-miR-93-5p; hsa-miR-25-3p; hsa-miR-30b-5p; hsa-miR-148b-3p; hsa-miR-149-5p; hsa-miR-147a
KEGG	Inflammatory mediator regulation of TRP channels	enriched	0.0195	0.0195	10	hsa-miR-195-5p; hsa-miR-15a-5p; hsa-miR-26b-5p; hsa-miR-23a-3p; hsa-miR-93-5p; hsa-miR-25-3p; hsa-miR-30b-5p; hsa-miR-148b-3p; hsa-miR-149-5p; hsa-miR-200c-3p
KEGG	Morphine addiction	enriched	0.0195	0.0195	10	hsa-miR-195-5p; hsa-miR-15a-5p; hsa-miR-26b-5p; hsa-miR-23a-3p; hsa-miR-93-5p; hsa-miR-210-3p; hsa-miR-30b-5p; hsa-miR-148b-3p; hsa-miR-149-5p; hsa-miR-147a
KEGG	Wnt signaling pathway	enriched	0.0195	0.0195	12	hsa-miR-195-5p; hsa-miR-15a-5p; hsa-miR-26b-5p; hsa-miR-23a-3p; hsa-miR-93-5p; hsa-miR-210-3p; hsa-miR-25-3p; hsa-miR-30b-5p; hsa-miR-148b-3p; hsa-miR-149-5p; hsa-miR-200c-3p; hsa-miR-147a
KEGG	p53 signaling pathway	enriched	0.0195	0.0195	12	hsa-miR-195-5p; hsa-miR-15a-5p; hsa-miR-26b-5p; hsa-miR-23a-3p; hsa-miR-93-5p; hsa-miR-210-3p; hsa-miR-25-3p; hsa-miR-30b-5p; hsa-miR-148b-3p; hsa-miR-149-5p; hsa-miR-200c-3p; hsa-miR-147a
KEGG	Dopaminergic synapse	enriched	0.0211	0.0211	11	hsa-miR-195-5p; hsa-miR-15a-5p; hsa-miR-26b-5p; hsa-miR-23a-3p; hsa-miR-93-5p; hsa-miR-210-3p; hsa-miR-25-3p; hsa-miR-30b-5p; hsa-miR-148b-3p; hsa-miR-149-5p; hsa-miR-147a
KEGG	Toll-like receptor signaling pathway	enriched	0.0211	0.0211	10	hsa-miR-195-5p; hsa-miR-15a-5p; hsa-miR-26b-5p; hsa-miR-23a-3p; hsa-miR-93-5p; hsa-miR-25-3p; hsa-miR-30b-5p; hsa-miR-148b-3p; hsa-miR-149-5p; hsa-miR-200c-3p
KEGG	Thyroid cancer	enriched	0.0228	0.0228	10	hsa-miR-195-5p; hsa-miR-15a-5p; hsa-miR-26b-5p; hsa-miR-23a-3p; hsa-miR-93-5p; hsa-miR-25-3p; hsa-miR-30b-5p; hsa-miR-148b-3p; hsa-miR-200c-3p; hsa-miR-147a
KEGG	TNF signaling pathway	enriched	0.0229	0.0229	11	hsa-miR-195-5p; hsa-miR-15a-5p; hsa-miR-26b-5p; hsa-miR-23a-3p; hsa-miR-93-5p; hsa-miR-25-3p; hsa-miR-30b-5p; hsa-miR-148b-3p; hsa-miR-149-5p; hsa-miR-200c-3p; hsa-miR-147a
KEGG	Axon guidance	enriched	0.0233	0.0233	12	hsa-miR-195-5p; hsa-miR-15a-5p; hsa-miR-26b-5p; hsa-miR-23a-3p; hsa-miR-93-5p; hsa-miR-210-3p; hsa-miR-25-3p; hsa-miR-30b-5p; hsa-miR-148b-3p; hsa-miR-149-5p; hsa-miR-200c-3p; hsa-miR-147a
KEGG	Prostate cancer	enriched	0.0233	0.0233	12	hsa-miR-195-5p; hsa-miR-15a-5p; hsa-miR-26b-5p; hsa-miR-23a-3p; hsa-miR-93-5p; hsa-miR-210-3p; hsa-miR-25-3p; hsa-miR-30b-5p; hsa-miR-148b-3p; hsa-miR-149-5p; hsa-miR-200c-3p; hsa-miR-147a
KEGG	Autophagy - animal	enriched	0.0247	0.0247	12	hsa-miR-195-5p; hsa-miR-15a-5p; hsa-miR-26b-5p; hsa-miR-23a-3p; hsa-miR-93-5p; hsa-miR-210-3p; hsa-miR-25-3p; hsa-miR-30b-5p; hsa-miR-148b-3p; hsa-miR-149-5p; hsa-miR-200c-3p; hsa-miR-147a
KEGG	Oxytocin signaling pathway	enriched	0.0247	0.0247	12	hsa-miR-195-5p; hsa-miR-15a-5p; hsa-miR-26b-5p; hsa-miR-23a-3p; hsa-miR-93-5p; hsa-miR-210-3p; hsa-miR-25-3p; hsa-miR-30b-5p; hsa-miR-148b-3p; hsa-miR-149-5p; hsa-miR-200c-3p; hsa-miR-147a
KEGG	Thermogenesis	enriched	0.0247	0.0247	12	hsa-miR-195-5p; hsa-miR-15a-5p; hsa-miR-26b-5p; hsa-miR-23a-3p; hsa-miR-93-5p; hsa-miR-210-3p; hsa-miR-25-3p; hsa-miR-30b-5p; hsa-miR-148b-3p; hsa-miR-149-5p; hsa-miR-200c-3p; hsa-miR-147a
KEGG	Longevity regulating pathway	enriched	0.0249	0.0249	11	hsa-miR-195-5p; hsa-miR-15a-5p; hsa-miR-26b-5p; hsa-miR-23a-3p; hsa-miR-93-5p; hsa-miR-25-3p; hsa-miR-30b-5p; hsa-miR-148b-3p; hsa-miR-149-5p; hsa-miR-200c-3p; hsa-miR-147a
KEGG	IL-17 signaling pathway	enriched	0.0253	0.0253	10	hsa-miR-195-5p; hsa-miR-15a-5p; hsa-miR-26b-5p; hsa-miR-23a-3p; hsa-miR-93-5p; hsa-miR-25-3p; hsa-miR-30b-5p; hsa-miR-148b-3p; hsa-miR-149-5p; hsa-miR-200c-3p
KEGG	Hippo signaling pathway	enriched	0.0272	0.0272	12	hsa-miR-195-5p; hsa-miR-15a-5p; hsa-miR-26b-5p; hsa-miR-23a-3p; hsa-miR-93-5p; hsa-miR-210-3p; hsa-miR-25-3p; hsa-miR-30b-5p; hsa-miR-148b-3p; hsa-miR-149-5p; hsa-miR-200c-3p; hsa-miR-147a
KEGG	Ubiquitin mediated proteolysis	enriched	0.0277	0.0277	11	hsa-miR-195-5p; hsa-miR-15a-5p; hsa-miR-26b-5p; hsa-miR-23a-3p; hsa-miR-93-5p; hsa-miR-210-3p; hsa-miR-25-3p; hsa-miR-30b-5p; hsa-miR-148b-3p; hsa-miR-149-5p; hsa-miR-200c-3p
KEGG	Longevity regulating pathway - multiple species	enriched	0.029	0.029	10	hsa-miR-195-5p; hsa-miR-15a-5p; hsa-miR-26b-5p; hsa-miR-23a-3p; hsa-miR-93-5p; hsa-miR-25-3p; hsa-miR-30b-5p; hsa-miR-148b-3p; hsa-miR-149-5p; hsa-miR-200c-3p
KEGG	Cushing syndrome	enriched	0.0296	0.0296	12	hsa-miR-195-5p; hsa-miR-15a-5p; hsa-miR-26b-5p; hsa-miR-23a-3p; hsa-miR-93-5p; hsa-miR-210-3p; hsa-miR-25-3p; hsa-miR-30b-5p; hsa-miR-148b-3p; hsa-miR-149-5p; hsa-miR-200c-3p; hsa-miR-147a
KEGG	Circadian entrainment	enriched	0.0299	0.0299	10	hsa-miR-195-5p; hsa-miR-15a-5p; hsa-miR-26b-5p; hsa-miR-23a-3p; hsa-miR-93-5p; hsa-miR-210-3p; hsa-miR-25-3p; hsa-miR-30b-5p; hsa-miR-148b-3p; hsa-miR-147a
KEGG	Purine metabolism	enriched	0.031	0.031	10	hsa-miR-195-5p; hsa-miR-15a-5p; hsa-miR-26b-5p; hsa-miR-23a-3p; hsa-miR-93-5p; hsa-miR-25-3p; hsa-miR-30b-5p; hsa-miR-148b-3p; hsa-miR-149-5p; hsa-miR-147a
KEGG	Gastric cancer	enriched	0.0332	0.0332	12	hsa-miR-195-5p; hsa-miR-15a-5p; hsa-miR-26b-5p; hsa-miR-23a-3p; hsa-miR-93-5p; hsa-miR-210-3p; hsa-miR-25-3p; hsa-miR-30b-5p; hsa-miR-148b-3p; hsa-miR-149-5p; hsa-miR-200c-3p; hsa-miR-147a
KEGG	cAMP signaling pathway	enriched	0.0341	0.0341	12	hsa-miR-195-5p; hsa-miR-15a-5p; hsa-miR-26b-5p; hsa-miR-23a-3p; hsa-miR-93-5p; hsa-miR-210-3p; hsa-miR-25-3p; hsa-miR-30b-5p; hsa-miR-148b-3p; hsa-miR-149-5p; hsa-miR-200c-3p; hsa-miR-147a
KEGG	Cell cycle	enriched	0.0352	0.0352	12	hsa-miR-195-5p; hsa-miR-15a-5p; hsa-miR-26b-5p; hsa-miR-23a-3p; hsa-miR-93-5p; hsa-miR-210-3p; hsa-miR-25-3p; hsa-miR-30b-5p; hsa-miR-148b-3p; hsa-miR-149-5p; hsa-miR-200c-3p; hsa-miR-147a
KEGG	Hepatitis B	enriched	0.0352	0.0352	12	hsa-miR-195-5p; hsa-miR-15a-5p; hsa-miR-26b-5p; hsa-miR-23a-3p; hsa-miR-93-5p; hsa-miR-210-3p; hsa-miR-25-3p; hsa-miR-30b-5p; hsa-miR-148b-3p; hsa-miR-149-5p; hsa-miR-200c-3p; hsa-miR-147a
KEGG	Calcium signaling pathway	enriched	0.036	0.036	11	hsa-miR-195-5p; hsa-miR-15a-5p; hsa-miR-26b-5p; hsa-miR-23a-3p; hsa-miR-93-5p; hsa-miR-25-3p; hsa-miR-30b-5p; hsa-miR-148b-3p; hsa-miR-149-5p; hsa-miR-200c-3p; hsa-miR-147a
KEGG	Cell adhesion molecules CAMs	enriched	0.036	0.036	10	hsa-miR-195-5p; hsa-miR-15a-5p; hsa-miR-26b-5p; hsa-miR-23a-3p; hsa-miR-93-5p; hsa-miR-210-3p; hsa-miR-25-3p; hsa-miR-148b-3p; hsa-miR-149-5p; hsa-miR-200c-3p
KEGG	Hepatitis C	enriched	0.036	0.036	12	hsa-miR-195-5p; hsa-miR-15a-5p; hsa-miR-26b-5p; hsa-miR-23a-3p; hsa-miR-93-5p; hsa-miR-210-3p; hsa-miR-25-3p; hsa-miR-30b-5p; hsa-miR-148b-3p; hsa-miR-149-5p; hsa-miR-200c-3p; hsa-miR-147a
KEGG	Neuroactive ligand-receptor interaction	enriched	0.0368	0.0368	11	hsa-miR-195-5p; hsa-miR-15a-5p; hsa-miR-26b-5p; hsa-miR-23a-3p; hsa-miR-93-5p; hsa-miR-25-3p; hsa-miR-30b-5p; hsa-miR-148b-3p; hsa-miR-149-5p; hsa-miR-200c-3p; hsa-miR-147a
KEGG	Sphingolipid signaling pathway	enriched	0.0394	0.0394	11	hsa-miR-195-5p; hsa-miR-15a-5p; hsa-miR-26b-5p; hsa-miR-23a-3p; hsa-miR-93-5p; hsa-miR-25-3p; hsa-miR-30b-5p; hsa-miR-148b-3p; hsa-miR-149-5p; hsa-miR-200c-3p; hsa-miR-147a
KEGG	Necroptosis	enriched	0.0395	0.0395	11	hsa-miR-195-5p; hsa-miR-15a-5p; hsa-miR-26b-5p; hsa-miR-23a-3p; hsa-miR-93-5p; hsa-miR-25-3p; hsa-miR-30b-5p; hsa-miR-148b-3p; hsa-miR-149-5p; hsa-miR-200c-3p; hsa-miR-147a
KEGG	Ribosome	enriched	0.0427	0.0427	10	hsa-miR-195-5p; hsa-miR-15a-5p; hsa-miR-26b-5p; hsa-miR-23a-3p; hsa-miR-93-5p; hsa-miR-210-3p; hsa-miR-25-3p; hsa-miR-30b-5p; hsa-miR-148b-3p; hsa-miR-149-5p
KEGG	ErbB signaling pathway	enriched	0.0438	0.0438	11	hsa-miR-195-5p; hsa-miR-15a-5p; hsa-miR-26b-5p; hsa-miR-23a-3p; hsa-miR-93-5p; hsa-miR-25-3p; hsa-miR-30b-5p; hsa-miR-148b-3p; hsa-miR-149-5p; hsa-miR-200c-3p; hsa-miR-147a
KEGG	Breast cancer	enriched	0.046	0.046	12	hsa-miR-195-5p; hsa-miR-15a-5p; hsa-miR-26b-5p; hsa-miR-23a-3p; hsa-miR-93-5p; hsa-miR-210-3p; hsa-miR-25-3p; hsa-miR-30b-5p; hsa-miR-148b-3p; hsa-miR-149-5p; hsa-miR-200c-3p; hsa-miR-147a
KEGG	Regulation of actin cytoskeleton	enriched	0.0472	0.0472	12	hsa-miR-195-5p; hsa-miR-15a-5p; hsa-miR-26b-5p; hsa-miR-23a-3p; hsa-miR-93-5p; hsa-miR-210-3p; hsa-miR-25-3p; hsa-miR-30b-5p; hsa-miR-148b-3p; hsa-miR-149-5p; hsa-miR-200c-3p; hsa-miR-147a
KEGG	Fluid shear stress and atherosclerosis	enriched	0.048	0.048	11	hsa-miR-195-5p; hsa-miR-15a-5p; hsa-miR-26b-5p; hsa-miR-23a-3p; hsa-miR-93-5p; hsa-miR-25-3p; hsa-miR-30b-5p; hsa-miR-148b-3p; hsa-miR-149-5p; hsa-miR-200c-3p; hsa-miR-147a
KEGG	RNA transport	over-represented	0.048	0.048	11	hsa-miR-195-5p; hsa-miR-15a-5p; hsa-miR-26b-5p; hsa-miR-23a-3p; hsa-miR-93-5p; hsa-miR-210-3p; hsa-miR-25-3p; hsa-miR-30b-5p; hsa-miR-148b-3p; hsa-miR-149-5p; hsa-miR-200c-3p
