# Supplementary material for: ASDmiR: A Stepwise Method to Uncover miRNA Regulation Related to Autism Spectrum Disorder
Source: Front Genet. 2020 Oct 14;11:562971. doi: 10.3389/fgene.2020.562971 (PMC7591752; doi:10.3389/fgene.2020.562971)
Supplement: Supplementary Table 5 — The enriched disease and functional terms associated with miRNA-associated modules. [file Table_5.XLSX]

## Sheet: miRNA target modules
Summary table of disease and functional enriched terms for top 20 largest miRNA-target regulatory modules
ModuleID	miRNAs	Targets (lncRNAs and mRNAs)	#Disease Ontology	#DisGeNET	#Network of Cancer Genes	#GO	#KEGG	#Reactome
1	hsa-miR-15a-5p, hsa-miR-93-5p, hsa-miR-195-5p	MALAT1, ACTR3, PRKAR1A, SERINC3, TGOLN2, WDR82, CDC42SE2, ZBTB39, ADIPOR1, PNISR, USP15, RBL2, TRAM1, FKBP1A, RNPS1, DDX6, SRSF1, SHOC2, DDX5, NPM1, WSB1, PDCD4, MCL1, LBR	0	3	0	12	0	0
2	hsa-miR-429, hsa-miR-200c-3p, hsa-miR-200b-3p	MALAT1, TUBB, SHOC2, CAB39, PCBP1, AHNAK, HNRNPU, SFPQ, ETS1, SIRT1, ZNF217, WDR82, HNRNPH1, CLEC2D, MAPKAPK5.AS1, DLEU2, MCL1, M6PR, SLC38A2, CRLF3, ARPC3	0	2	0	40	0	0
3	hsa-miR-15a-5p, hsa-miR-195-5p, hsa-miR-26b-5p	MALAT1, ZFAS1, MCL1, DDX17, DDX5, SHOC2, SFPQ, ACTR3, ADAM10, DDX6, ZBTB39, HNRNPA2B1, ROGDI, STRADB, IVNS1ABP, GABARAP, USP15, SALL1, TRAM1, SF3B1, CNBP	0	0	0	40	0	3
4	hsa-miR-181c-5p, hsa-miR-200b-3p, hsa-miR-200c-3p	MALAT1, MCL1, SLC38A2, AHNAK, HNRNPU, ETS1, SIRT1, TUBB, ZNF217, PPP1CB, HNRNPH1, C6orf62, ZFP36L2, WSB1, ANKRD44, LBR, PURB, SHOC2, WDR82, PCBP1	0	2	0	23	1	4
5	hsa-miR-200b-3p, hsa-miR-200c-3p, hsa-miR-25-3p	MALAT1, SLC38A2, AHNAK, HNRNPU, MARCH8, TUBB, ZNF217, LBR, ARPC2, DDX6, PURB, ARPC3, C6orf62, SHOC2, ZFP36L2, PPP1CB, PCBP1, MCL1, WSB1, RAB7A	0	0	0	12	1	2
6	hsa-miR-181c-5p, hsa-miR-200b-3p, hsa-miR-25-3p, hsa-miR-200c-3p	MALAT1, SLC38A2, AHNAK, HNRNPU, TUBB, ZNF217, SHOC2, PCBP1, LBR, PURB, C6orf62, ZFP36L2, WSB1, PPP1CB MCL1,	0	0	0	7	0	0
7	hsa-miR-181c-5p, hsa-miR-200b-3p, hsa-miR-200c-3p, hsa-miR-23a-3p, hsa-miR-25-3p	MALAT1, SLC38A2, AHNAK, HNRNPU, ZNF217, PURB, C6orf62, WSB1, PPP1CB, PCBP1, MCL1, LBR	0	0	0	1	0	0
8	hsa-miR-15a-5p, hsa-miR-195-5p, hsa-miR-503-5p	MCL1, DDX17, PRKAR1A, NPM1, TUBB, ACTR3, ADAM10, RBL2, SRSF1, RNF149, ZBTB39, PDCD4, ROGDI, PNRC2, CNBP, SALL1 , SF3B1, WSB1, CDC42SE2	0	17	0	0	0	0
9	hsa-miR-15a-5p, hsa-miR-195-5p, hsa-miR-200b-3p, hsa-miR-200c-3p	MALAT1, DLEU2, MCL1, SFPQ, TUBB, SHOC2, CAB39, WDR82, CLEC2D, LBR, DDX6, WSB1, PDCD4, HNRNPU	0	2	0	41	0	0
10	hsa-miR-15a-5p, hsa-miR-195-5p, hsa-miR-30b-5p, hsa-miR-30d-5p, hsa-miR-93-5p	MALAT1, PRKAR1A, SERINC3, SRSF1, DDX6, WDR82, ZBTB39, PNISR, USP15, LBR, DDX5	0	0	0	11	0	0
11	hsa-miR-30b-5p, hsa-miR-30d-5p, hsa-miR-93-5p	MALAT1, PRKAR1A, DDX5, SLC38A2, MGEA5, AHNAK, SERINC3, UBE2D3, SRSF1, APLP2, WDR82, ZBTB39, PNISR, USP15, ACAP2 MIR600HG, LBR, DDX6	0	0	0	4	0	0
12	hsa-miR-200b-3p, hsa-miR-200c-3p, hsa-miR-23a-3p	MALAT1, MAPKAPK5.AS1, SLC38A2, AHNAK, HNRNPU, ZNF217, SERINC1, C6orf62, PPP1CB, PCBP1, SSR1, MCL1, WSB1, PURB, ANKRD44, CAB39, CRLF3, LBR	0	0	0	1	0	0
13	hsa-miR-181c-5p, hsa-miR-200b-3p, hsa-miR-200c-3p, hsa-miR-23a-3p, hsa-miR-25-3p, hsa-miR-93-5p	MALAT1, SLC38A2, AHNAK, ZNF217, PURB, C6orf62, WSB1, MCL1, LBR	0	0	0	18	0	0
14	hsa-miR-130a-3p, hsa-miR-148a-3p, hsa-miR-148b-3p, hsa-miR-25-3p, hsa-miR-32-5p, hsa-miR-93-5p	MALAT1, C6orf62, SLC38A2, UBE2D3, LBR, DDX6, SHOC2, APLP2, TES	0	0	0	7	0	0
15	hsa-miR-15a-5p, hsa-miR-195-5p, hsa-miR-98-5p	DDX17, SERINC3, TGOLN2, ADAM10, DDX6, SRSF1, SF3B1, ZBTB39, PIAS1, WSB1, PDCD4, ROGDI, ADIPOR1, CNBP, SALL1, RBL2, ACTR3, LBR	0	0	0	1	0	0
16	hsa-miR-181c-5p, hsa-miR-200b-3p, hsa-miR-200c-3p, hsa-miR-429	MALAT1, SLC38A2, AHNAK, HNRNPU, HNRNPH1, WDR82, PCBP1, ETS1, SIRT1, MCL1, TUBB, ZNF217, SHOC2	0	4	0	17	0	3
17	hsa-miR-181c-5p, hsa-miR-200b-3p, hsa-miR-200c-3p, hsa-miR-23a-3p	MALAT1, SLC38A2, AHNAK, HNRNPU, ZNF217, PURB, C6orf62, WSB1, PPP1CB, PCBP1, ANKRD44, MCL1, LBR	0	0	0	1	0	0
18	hsa-miR-200b-3p, hsa-miR-200c-3p, hsa-miR-93-5p, hsa-miR-25-3p,	MALAT1, SLC38A2, AHNAK, ZNF217, PURB, C6orf62, ARPC2, DDX6, SHOC2, RAB7A, MCL1, LBR, WSB1	0	0	0	0	1	0
19	hsa-miR-144-3p, hsa-miR-149-5p, hsa-miR-181c-5p, hsa-miR-195-5p, hsa-miR-200b-3p, hsa-miR-200c-3p, hsa-miR-23a-3p, hsa-miR-25-3p, hsa-miR-495-3p, hsa-miR-30d-5p, hsa-miR-32-5p, hsa-miR-125a-5p, hsa-miR-429	MALAT1, MCL1, SLC38A2, HNRNPU	0	39	0	161	0	0
20	hsa-miR-15a-5p, hsa-miR-195-5p, hsa-miR-98-5p	DDX17, SERINC3, TGOLN2, ADAM10, DDX6, SRSF1, SF3B1, ZBTB39, PIAS1, WSB1, PDCD4, ROGDI, ADIPOR1, CNBP, SALL1, RBL2, ACTR3, LBR	0	0	0	0	0	0

## Sheet: miRNA sponge modules
Summary table of disease and functional enriched terms for miRNA sponge modules
Module ID	#miRNA sponge	miRNA sponges	#Disease Ontology	#DisGeNET	#Network of Cancer Genes	#GO	#KEGG	#Reactome
1	4	DLEU2, CAB39, CFLAR, CLEC2D	0	5	0	157	9	12
2	3	ZFAS1, DDX17, PNRC2	4	0	0	54	0	5
3	4	DDX5, IVNS1ABP, PJA2, TLR1	8	78	0	88	0	16
4	22	MCL1, SLC38A2, TGOLN2, ZNF217, B2M, STK4, LBR, ATM, DDX6, PURB, C6orf62, H3F3B, SHOC2, TES, HNRNPA2B1, PNISR, RSRP1, PPP1CB, MORF4L1, NAP1L1, PSMB9	0	4	0	5		0
5	4	SERINC1, SSR1, PDCD4, SFPQ	1	0	0	47	0	7
6	5	ADAM10, RNF149, SF3B1, CNBP, XRCC5	0	43	0	10	1	30
7	3	EMP3, GABARAP, SH3BGRL	2	0	0	26	9	4
8	3	ARPC2, KLF3, RAB7A	0	15	0	121	2	11
9	9	AHNAK, HNRNPU, NPM1, SRSF1, WSB1, TC2N, CRLF3, RBBP4, RBL2	5	4	0	165	2	21
10	4	ACTR3, WDR82, USP15, TRAM1	2	8	0	38	0	11

## Sheet: Terms of miRNA target modules
Overall disease and functional enriched terms of miRNA-target modules
Category	Module ID	Terms	Description	p.adjust	q.value	geneID
GO	1	GO:0000381	regulation of alternative mRNA splicing, via spliceosome	0.0389753	0.0302001	10921/1655/6426
		GO:0000380	alternative mRNA splicing, via spliceosome	0.0389753	0.0302001	10921/1655/6426
		GO:0048024	regulation of mRNA splicing, via spliceosome	0.0471431	0.036529	10921/1655/6426
		GO:0071426	ribonucleoprotein complex export from nucleus	0.0471431	0.036529	10921/4869/6426
		GO:0071166	ribonucleoprotein complex localization	0.0471431	0.036529	10921/4869/6426
		GO:0006405	RNA export from nucleus	0.0471431	0.036529	10921/4869/6426
		GO:0043484	regulation of RNA splicing	0.0471431	0.036529	10921/1655/6426
		GO:1903311	regulation of mRNA metabolic process	0.0471431	0.036529	10921/1655/4869/6426
		GO:0050684	regulation of mRNA processing	0.0471431	0.036529	10921/1655/6426
		GO:0001837	epithelial to mesenchymal transition	0.0471431	0.036529	1655/27250/51094
		GO:0035145	exon-exon junction complex	0.0306137	0.0249393	10921/6426
		GO:0046332	SMAD binding	0.0133908	0.00826761	1655/9958/2280
	2	GO:1902175	regulation of oxidative stress-induced intrinsic apoptotic signaling pathway	0.00207944	0.00133284	4170/6421/23411
		GO:0008631	intrinsic apoptotic signaling pathway in response to oxidative stress	0.00434183	0.00278293	4170/6421/23411
		GO:1903201	regulation of oxidative stress-induced cell death	0.00821888	0.00526796	4170/6421/23411
		GO:0099640	axo-dendritic protein transport	0.00821888	0.00526796	3192/6421
		GO:0008380	RNA splicing	0.00821888	0.00526796	5093/79026/3192/6421/3187
		GO:1900407	regulation of cellular response to oxidative stress	0.00821888	0.00526796	4170/6421/23411
		GO:0062197	cellular response to chemical stress	0.00577451	0.00372692	51719/4170/6421/2113/23411
		GO:2001244	positive regulation of intrinsic apoptotic signaling pathway	0.0063666	0.00410906	4170/6421/23411
		GO:0036473	cell death in response to oxidative stress	0.00821888	0.00526796	4170/6421/23411
		GO:0090335	regulation of brown fat cell differentiation	0.00821888	0.00526796	3192/23411
		GO:1902882	regulation of response to oxidative stress	0.00821888	0.00526796	4170/6421/23411
		GO:1903209	positive regulation of oxidative stress-induced cell death	0.00821888	0.00526796	4170/6421
		GO:1900409	positive regulation of cellular response to oxidative stress	0.00958424	0.00614311	4170/6421
		GO:0070932	histone H3 deacetylation	0.0096385	0.00617788	6421/23411
		GO:0048511	rhythmic process	0.0096385	0.00617788	3192/6421/2113/23411
		GO:1902884	positive regulation of response to oxidative stress	0.0096385	0.00617788	4170/6421
		GO:0034599	cellular response to oxidative stress	0.0096385	0.00617788	4170/6421/2113/23411
		GO:0043484	regulation of RNA splicing	0.0139973	0.00897172	79026/3192/3187
		GO:0051984	positive regulation of chromosome segregation	0.0147496	0.00945388	3192/6421
		GO:0000377	RNA splicing, via transesterification reactions with bulged adenosine as nucleophile	0.0184132	0.0118021	5093/3192/6421/3187
		GO:0000398	mRNA splicing, via spliceosome	0.0184132	0.0118021	5093/3192/6421/3187
		GO:0000375	RNA splicing, via transesterification reactions	0.0184132	0.0118021	5093/3192/6421/3187
		GO:2001242	regulation of intrinsic apoptotic signaling pathway	0.0199267	0.0127722	4170/6421/23411
		GO:2001252	positive regulation of chromosome organization	0.0223256	0.0143098	3192/6421/23411
		GO:2001235	positive regulation of apoptotic signaling pathway	0.0226751	0.0145338	4170/6421/23411
		GO:0030705	cytoskeleton-dependent intracellular transport	0.0226751	0.0145338	203068/3192/6421
		GO:0050873	brown fat cell differentiation	0.0226751	0.0145338	3192/23411
		GO:0018023	peptidyl-lysine trimethylation	0.0252114	0.0161594	23411/80335
		GO:0006979	response to oxidative stress	0.0262927	0.0168526	4170/6421/2113/23411
		GO:0007623	circadian rhythm	0.0301762	0.0193417	3192/6421/23411
		GO:0032922	circadian regulation of gene expression	0.0451758	0.0289558	3192/23411
		GO:0032839	dendrite cytoplasm	0.0233912	0.0148583	3192/6421
		GO:0016607	nuclear speck	0.0233912	0.0148583	5093/3192/6421/7764
		GO:0008287	protein serine/threonine phosphatase complex	0.0233912	0.0148583	8036/80335
		GO:1903293	phosphatase complex	0.0233912	0.0148583	8036/80335
		GO:0036464	cytoplasmic ribonucleoprotein granule	0.0233912	0.0148583	203068/5093/3192
		GO:0035770	ribonucleoprotein granule	0.0233912	0.0148583	203068/5093/3192
		GO:0120111	neuron projection cytoplasm	0.0403992	0.025662	3192/6421
		GO:0035097	histone methyltransferase complex	0.0403992	0.025662	23411/80335
		GO:0071013	catalytic step 2 spliceosome	0.0403992	0.025662	3192/3187
	3	GO:0008380	RNA splicing	0.00372005	0.00266454	10521/1655/6421/23451/3181/10625
		GO:0000377	RNA splicing, via transesterification reactions with bulged adenosine as nucleophile	0.00559086	0.00400453	10521/1655/6421/23451/3181
		GO:0000398	mRNA splicing, via spliceosome	0.00559086	0.00400453	10521/1655/6421/23451/3181
		GO:0000375	RNA splicing, via transesterification reactions	0.00559086	0.00400453	10521/1655/6421/23451/3181
		GO:0000380	alternative mRNA splicing, via spliceosome	0.0074805	0.00535802	10521/1655/6421
		GO:1903209	positive regulation of oxidative stress-induced cell death	0.0109384	0.00783476	4170/6421
		GO:0048024	regulation of mRNA splicing, via spliceosome	0.0109384	0.00783476	10521/1655/3181
		GO:1900409	positive regulation of cellular response to oxidative stress	0.0109384	0.00783476	4170/6421
		GO:0097193	intrinsic apoptotic signaling pathway	0.0109384	0.00783476	4170/1655/6421/10625
		GO:1902884	positive regulation of response to oxidative stress	0.0109384	0.00783476	4170/6421
		GO:2001014	regulation of skeletal muscle cell differentiation	0.0109384	0.00783476	10521/1655
		GO:1902175	regulation of oxidative stress-induced intrinsic apoptotic signaling pathway	0.0152815	0.0109456	4170/6421
		GO:0043484	regulation of RNA splicing	0.0152815	0.0109456	10521/1655/3181
		GO:0050684	regulation of mRNA processing	0.0152815	0.0109456	10521/1655/3181
		GO:1901099	negative regulation of signal transduction in absence of ligand	0.0216502	0.0155073	4170/55437
		GO:2001240	negative regulation of extrinsic apoptotic signaling pathway in absence of ligand	0.0216502	0.0155073	4170/55437
		GO:2001242	regulation of intrinsic apoptotic signaling pathway	0.0216502	0.0155073	4170/6421/10625
		GO:2001233	regulation of apoptotic signaling pathway	0.0239352	0.017144	4170/6421/55437/10625
		GO:0008631	intrinsic apoptotic signaling pathway in response to oxidative stress	0.0268487	0.0192308	4170/6421
		GO:0035196	production of miRNAs involved in gene silencing by miRNA	0.0290055	0.0207756	1655/3181
		GO:2001239	regulation of extrinsic apoptotic signaling pathway in absence of ligand	0.0290055	0.0207756	4170/55437
		GO:0031050	dsRNA processing	0.0298578	0.0213861	1655/3181
		GO:0048641	regulation of skeletal muscle tissue development	0.0298578	0.0213861	10521/1655
		GO:0070918	production of small RNA involved in gene silencing by RNA	0.0298578	0.0213861	1655/3181
		GO:0097191	extrinsic apoptotic signaling pathway	0.0352392	0.0252406	4170/11337/55437
		GO:0030520	intracellular estrogen receptor signaling pathway	0.0352392	0.0252406	10521/1655
		GO:2001234	negative regulation of apoptotic signaling pathway	0.0352392	0.0252406	4170/55437/10625
		GO:0030521	androgen receptor signaling pathway	0.0352392	0.0252406	10521/1655
		GO:2001244	positive regulation of intrinsic apoptotic signaling pathway	0.0352392	0.0252406	4170/6421
		GO:0000381	regulation of alternative mRNA splicing, via spliceosome	0.0373732	0.0267691	10521/1655
		GO:0071806	protein transmembrane transport	0.0373732	0.0267691	4170/23471
		GO:0035914	skeletal muscle cell differentiation	0.0395755	0.0283466	10521/1655
		GO:0038034	signal transduction in absence of ligand	0.0416861	0.0298583	4170/55437
		GO:0097192	extrinsic apoptotic signaling pathway in absence of ligand	0.0416861	0.0298583	4170/55437
		GO:1903201	regulation of oxidative stress-induced cell death	0.0438802	0.0314298	4170/6421
		GO:0031503	protein-containing complex localization	0.047008	0.0336702	6421/102/3181
		GO:0005681	spliceosomal complex	0.004399	0.00312874	1655/23451/3181/10625
		GO:0071013	catalytic step 2 spliceosome	0.00578283	0.00411296	1655/23451/3181
		GO:0003724	RNA helicase activity	0.00599276	0.00407236	10521/1655/1656
		GO:0004386	helicase activity	0.0263442	0.0179021	10521/1655/1656
	4	GO:0032922	circadian regulation of gene expression	0.0258982	0.0159252	3192/23411/5500
		GO:0090335	regulation of brown fat cell differentiation	0.0385738	0.0237197	3192/23411
		GO:0048511	rhythmic process	0.0385738	0.0237197	3192/2113/23411/5500
		GO:2000737	negative regulation of stem cell differentiation	0.0385738	0.0237197	3192/678
		GO:0045598	regulation of fat cell differentiation	0.0385738	0.0237197	3192/23411/678
		GO:0043484	regulation of RNA splicing	0.0385738	0.0237197	79026/3192/3187
		GO:1902175	regulation of oxidative stress-induced intrinsic apoptotic signaling pathway	0.0385738	0.0237197	4170/23411
		GO:0044344	cellular response to fibroblast growth factor stimulus	0.0387731	0.0238422	8036/3187/678
		GO:0034708	methyltransferase complex	0.0494175	0.0298022	23411/80335
		GO:0000784	nuclear chromosome, telomeric region	0.0494175	0.0298022	80335/5500
		GO:0016607	nuclear speck	0.0494175	0.0298022	3192/7764/5093
		GO:0071774	response to fibroblast growth factor	0.0396387	0.0243745	8036/3187/678
		GO:0008287	protein serine/threonine phosphatase complex	0.000535137	0.000320309	8036/80335/5500
		GO:1903293	phosphatase complex	0.000535137	0.000320309	8036/80335/5500
		GO:0000164	protein phosphatase type 1 complex	0.00133986	0.000801982	8036/5500
		GO:0036464	cytoplasmic ribonucleoprotein granule	0.0239396	0.0143292	3192/203068/5093
		GO:0035770	ribonucleoprotein granule	0.0239396	0.0143292	3192/203068/5093
		GO:0005637	nuclear inner membrane	0.0239396	0.0143292	23411/3930
		GO:0035097	histone methyltransferase complex	0.0399639	0.0239206	23411/80335
		GO:0071013	catalytic step 2 spliceosome	0.0399639	0.0239206	3192/3187
		GO:0098687	chromosomal region	0.0489197	0.0292811	3192/80335/5500
		GO:0003697	single-stranded DNA binding	0.0253065	0.0148791	3192/5093/5814
		GO:0008187	poly-pyrimidine tract binding	0.0313731	0.018446	3192/3187
	5	GO:0000164	protein phosphatase type 1 complex	0.00179638	0.00119427	8036/5500
		GO:0036464	cytoplasmic ribonucleoprotein granule	0.00179638	0.00119427	3192/203068/1656/5093
		GO:0005885	Arp2/3 protein complex	0.00179638	0.00119427	10109/10094
		GO:0035770	ribonucleoprotein granule	0.00179638	0.00119427	3192/203068/1656/5093
		GO:0005925	focal adhesion	0.010787	0.00717143	79026/10109/5500/10094
		GO:0030055	cell-substrate junction	0.010787	0.00717143	79026/10109/5500/10094
		GO:0008287	protein serine/threonine phosphatase complex	0.0125568	0.00834803	8036/5500
		GO:1903293	phosphatase complex	0.0125568	0.00834803	8036/5500
		GO:0035861	site of double-strand break	0.0187292	0.0124515	10109/10094
		GO:0090734	site of DNA damage	0.0268375	0.0178421	10109/10094
		GO:0005200	structural constituent of cytoskeleton	0.00800469	0.00446679	203068/10109/10094
		GO:0003697	single-stranded DNA binding	0.00800469	0.00446679	3192/5814/5093
	6	GO:0000164	protein phosphatase type 1 complex	0.00215593	0.00137694	8036/5500
		GO:0036464	cytoplasmic ribonucleoprotein granule	0.0104556	0.00667775	3192/203068/5093
		GO:0008287	protein serine/threonine phosphatase complex	0.0104556	0.00667775	8036/5500
		GO:1903293	phosphatase complex	0.0104556	0.00667775	8036/5500
		GO:0035770	ribonucleoprotein granule	0.0104556	0.00667775	3192/203068/5093
		GO:0016607	nuclear speck	0.0456665	0.0291661	3192/7764/5093
		GO:0003697	single-stranded DNA binding	0.00683744	0.00341411	3192/5093/5814
	7	GO:0003697	single-stranded DNA binding	0.00229684	0.000805909	3192/5814/5093
	9	GO:0099640	axo-dendritic protein transport	0.00648987	0.00388548	3192/6421
		GO:0098840	protein transport along microtubule	0.00648987	0.00388548	3192/6421
		GO:0099118	microtubule-based protein transport	0.00648987	0.00388548	3192/6421
		GO:1903209	positive regulation of oxidative stress-induced cell death	0.00648987	0.00388548	4170/6421
		GO:1900409	positive regulation of cellular response to oxidative stress	0.00652292	0.00390527	4170/6421
		GO:1902884	positive regulation of response to oxidative stress	0.00667026	0.00399348	4170/6421
		GO:1902175	regulation of oxidative stress-induced intrinsic apoptotic signaling pathway	0.00898012	0.0053764	4170/6421
		GO:0051984	positive regulation of chromosome segregation	0.00898012	0.0053764	3192/6421
		GO:0030705	cytoskeleton-dependent intracellular transport	0.01119	0.00669944	3192/6421/203068
		GO:0008631	intrinsic apoptotic signaling pathway in response to oxidative stress	0.0170612	0.0102145	4170/6421
		GO:2001244	positive regulation of intrinsic apoptotic signaling pathway	0.0312112	0.0186861	4170/6421
		GO:0008088	axo-dendritic transport	0.0365623	0.0218899	3192/6421
		GO:1903201	regulation of oxidative stress-induced cell death	0.0379674	0.022731	4170/6421
		GO:0000380	alternative mRNA splicing, via spliceosome	0.0379674	0.022731	3192/6421
		GO:0033045	regulation of sister chromatid segregation	0.039229	0.0234864	3192/6421
		GO:1900407	regulation of cellular response to oxidative stress	0.0444119	0.0265894	4170/6421
		GO:0036473	cell death in response to oxidative stress	0.0453286	0.0271382	4170/6421
		GO:0055006	cardiac cell development	0.0453286	0.0271382	3192/27250
		GO:1902882	regulation of response to oxidative stress	0.0453286	0.0271382	4170/6421
		GO:0051983	regulation of chromosome segregation	0.0484694	0.0290186	3192/6421
		GO:0032839	dendrite cytoplasm	0.00656845	0.00395095	3192/6421
		GO:0036464	cytoplasmic ribonucleoprotein granule	0.00656845	0.00395095	3192/203068/1656
		GO:0035770	ribonucleoprotein granule	0.00656845	0.00395095	3192/203068/1656
		GO:0008287	protein serine/threonine phosphatase complex	0.00656845	0.00395095	8036/80335
		GO:1903293	phosphatase complex	0.00656845	0.00395095	8036/80335
		GO:0120111	neuron projection cytoplasm	0.0189966	0.0114265	3192/6421
		GO:0016363	nuclear matrix	0.0272387	0.0163842	3192/6421
		GO:0034399	nuclear periphery	0.0341986	0.0205706	3192/6421
		GO:0090575	RNA polymerase II transcription factor complex	0.0448352	0.0269686	3192/6421
		GO:0000164	protein phosphatase type 1 complex	0.0448352	0.0269686	8036
		GO:0061827	sperm head	0.0448352	0.0269686	1656
		GO:0062197	cellular response to chemical stress	0.00577451	0.00372692	51719/4170/6421/2113/23411
		GO:0048188	Set1C/COMPASS complex	0.0448352	0.0269686	80335
		GO:0032838	plasma membrane bounded cell projection cytoplasm	0.0448352	0.0269686	3192/6421
		GO:0033391	chromatoid body	0.0448352	0.0269686	1656
		GO:1990023	mitotic spindle midzone	0.0448352	0.0269686	3192
		GO:0005639	integral component of nuclear inner membrane	0.0459569	0.0276433	3930
		GO:0031229	intrinsic component of nuclear inner membrane	0.0459569	0.0276433	3930
		GO:0099568	cytoplasmic region	0.047724	0.0273435	3192/6421
		GO:0051225	spindle assembly	0.0484846	0.0287228	3192/203068
		GO:0042622	photoreceptor outer segment membrane	0.0468475	0.028179	8036
	10	GO:0071013	catalytic step 2 spliceosome	0.0453514	0.0252732	1655/6426
		GO:0005681	spliceosomal complex	0.0453514	0.0252732	1655/6426
		GO:0061827	sperm head	0.0453514	0.0252732	1656
		GO:0048188	Set1C/COMPASS complex	0.0453514	0.0252732	80335
		GO:0005952	cAMP-dependent protein kinase complex	0.0453514	0.0252732	5573
		GO:0033391	chromatoid body	0.0453514	0.0252732	1656
		GO:0031588	nucleotide-activated protein kinase complex	0.0453514	0.0252732	5573
		GO:0005639	integral component of nuclear inner membrane	0.0453514	0.0252732	3930
		GO:0031229	intrinsic component of nuclear inner membrane	0.0453514	0.0252732	3930
		GO:0003724	RNA helicase activity	0.0224191	0.00973927	1655/1656
		GO:0046332	SMAD binding	0.0224191	0.00973927	1655/9958
	11	GO:0043484	regulation of RNA splicing	0.03664	0.0284504	1655/79026/6426
		GO:0030509	BMP signaling pathway	0.03664	0.0284504	1655/7323/9958
		GO:0071772	response to BMP	0.03664	0.0284504	1655/7323/9958
		GO:0071773	cellular response to BMP stimulus	0.03664	0.0284504	1655/7323/9958
	12	GO:0003697	single-stranded DNA binding	0.00868465	0.00520376	3192/5814/5093
	13	GO:0051400	BH domain binding	0.0319364	0.0108443	4170
		GO:0070513	death domain binding	0.0319364	0.0108443	4170
		GO:0001227	DNA-binding transcription repressor activity, RNA polymerase II-specific	0.0319364	0.0108443	7764/5814
		GO:0097493	structural molecule activity conferring elasticity	0.0319364	0.0108443	79026
		GO:0044548	S100 protein binding	0.0319364	0.0108443	79026
		GO:0005521	lamin binding	0.0319364	0.0108443	3930
		GO:0070402	NADPH binding	0.0319364	0.0108443	3930
		GO:0008320	protein transmembrane transporter activity	0.0320915	0.010897	4170
		GO:0001217	DNA-binding transcription repressor activity	0.0279238	0.00948177	7764/5814
		GO:0140318	protein transporter activity	0.0279238	0.00948177	4170
		GO:0022884	macromolecule transmembrane transporter activity	0.0320915	0.010897	4170
		GO:0016628	oxidoreductase activity, acting on the CH-CH group of donors, NAD or NADP as acceptor	0.0329599	0.0111918	3930
		GO:0015175	neutral amino acid transmembrane transporter activity	0.0342844	0.0116416	54407
		GO:1904680	peptide transmembrane transporter activity	0.0342844	0.0116416	4170
		GO:0042887	amide transmembrane transporter activity	0.04662	0.0158302	4170
		GO:0050661	NADP binding	0.0468033	0.0158925	3930
		GO:0015179	L-amino acid transmembrane transporter activity	0.0468033	0.0158925	54407
		GO:0016627	oxidoreductase activity, acting on the CH-CH group of donors	0.0472757	0.0160529	3930
	14	GO:0000164	protein phosphatase type 1 complex	0.0444743	0.0244252	8036
		GO:0061827	sperm head	0.0444743	0.0244252	1656
		GO:0033391	chromatoid body	0.0444743	0.0244252	1656
		GO:0005639	integral component of nuclear inner membrane	0.0444743	0.0244252	3930
		GO:0031229	intrinsic component of nuclear inner membrane	0.0444743	0.0244252	3930
		GO:0031092	platelet alpha granule membrane	0.0444743	0.0244252	334
		GO:0042622	photoreceptor outer segment membrane	0.0444743	0.0244252	8036
	15	GO:0016607	nuclear speck	0.0348507	0.0241787	10521/6426/23451/8554
	16	GO:0090335	regulation of brown fat cell differentiation	0.036002	0.0195818	3192/23411
		GO:0043484	regulation of RNA splicing	0.036002	0.0195818	79026/3192/3187
		GO:1902175	regulation of oxidative stress-induced intrinsic apoptotic signaling pathway	0.0372309	0.0202502	4170/23411
		GO:0008380	RNA splicing	0.0421337	0.0229169	79026/3192/5093/3187
		GO:0050873	brown fat cell differentiation	0.042718	0.0232347	3192/23411
		GO:0008631	intrinsic apoptotic signaling pathway in response to oxidative stress	0.042718	0.0232347	4170/23411
		GO:0018023	peptidyl-lysine trimethylation	0.042718	0.0232347	23411/80335
		GO:0036464	cytoplasmic ribonucleoprotein granule	0.00889478	0.00545313	3192/203068/5093
		GO:0035770	ribonucleoprotein granule	0.00889478	0.00545313	3192/203068/5093
		GO:0008287	protein serine/threonine phosphatase complex	0.00889478	0.00545313	8036/80335
		GO:1903293	phosphatase complex	0.00889478	0.00545313	8036/80335
		GO:0035097	histone methyltransferase complex	0.0220604	0.0135246	23411/80335
		GO:0071013	catalytic step 2 spliceosome	0.0220604	0.0135246	3192/3187
		GO:0016607	nuclear speck	0.0259202	0.0158909	3192/7764/5093
		GO:0034708	methyltransferase complex	0.0277177	0.0169929	23411/80335
		GO:0042383	sarcolemma	0.0354379	0.021726	54407/79026
		GO:0008187	poly-pyrimidine tract binding	0.0226567	0.0111142	3192/3187
	17	GO:0003697	single-stranded DNA binding	0.00304821	0.00123842	3192/5814/5093
	19	GO:0031330	negative regulation of cellular catabolic process	0.0419363	0.0107231	4170/3192
		GO:0009895	negative regulation of catabolic process	0.0419363	0.0107231	4170/3192
		GO:0032328	alanine transport	0.0419363	0.0107231	54407
		GO:0090336	positive regulation of brown fat cell differentiation	0.0419363	0.0107231	3192
		GO:0015697	quaternary ammonium group transport	0.0419363	0.0107231	54407
		GO:0034244	negative regulation of transcription elongation from RNA polymerase II promoter	0.0419363	0.0107231	3192
		GO:0051988	regulation of attachment of spindle microtubules to kinetochore	0.0419363	0.0107231	3192
		GO:0099640	axo-dendritic protein transport	0.0419363	0.0107231	3192
		GO:0051315	attachment of mitotic spindle microtubules to kinetochore	0.0419363	0.0107231	3192
		GO:0032785	negative regulation of DNA-templated transcription, elongation	0.0419363	0.0107231	3192
		GO:0098840	protein transport along microtubule	0.0419363	0.0107231	3192
		GO:0099118	microtubule-based protein transport	0.0419363	0.0107231	3192
		GO:0035372	protein localization to microtubule	0.0419363	0.0107231	3192
		GO:0090335	regulation of brown fat cell differentiation	0.0419363	0.0107231	3192
		GO:0062033	positive regulation of mitotic sister chromatid segregation	0.0419363	0.0107231	3192
		GO:1903209	positive regulation of oxidative stress-induced cell death	0.0419363	0.0107231	4170
		GO:2000811	negative regulation of anoikis	0.0419363	0.0107231	4170
		GO:0009048	dosage compensation by inactivation of X chromosome	0.0419363	0.0107231	3192
		GO:1900409	positive regulation of cellular response to oxidative stress	0.0419363	0.0107231	4170
		GO:0007549	dosage compensation	0.0419363	0.0107231	3192
		GO:0032211	negative regulation of telomere maintenance via telomerase	0.0419363	0.0107231	3192
		GO:1901673	regulation of mitotic spindle assembly	0.0419363	0.0107231	3192
		GO:1902884	positive regulation of response to oxidative stress	0.0419363	0.0107231	4170
		GO:2000737	negative regulation of stem cell differentiation	0.0419363	0.0107231	3192
		GO:0051457	maintenance of protein location in nucleus	0.0419363	0.0107231	3192
		GO:0072337	modified amino acid transport	0.0419363	0.0107231	54407
		GO:2000291	regulation of myoblast proliferation	0.0419363	0.0107231	378938
		GO:2000209	regulation of anoikis	0.0419363	0.0107231	4170
		GO:1903203	regulation of oxidative stress-induced neuron death	0.0419363	0.0107231	4170
		GO:0036475	neuron death in response to oxidative stress	0.0419363	0.0107231	4170
		GO:0051450	myoblast proliferation	0.0419363	0.0107231	378938
		GO:0090169	regulation of spindle assembly	0.0419363	0.0107231	3192
		GO:1902175	regulation of oxidative stress-induced intrinsic apoptotic signaling pathway	0.0419363	0.0107231	4170
		GO:1904357	negative regulation of telomere maintenance via telomere lengthening	0.0419363	0.0107231	3192
		GO:0051984	positive regulation of chromosome segregation	0.0422435	0.0108017	3192
		GO:0034243	regulation of transcription elongation from RNA polymerase II promoter	0.0429705	0.0109876	3192
		GO:0008608	attachment of spindle microtubules to kinetochore	0.0429705	0.0109876	3192
		GO:0043276	anoikis	0.0429705	0.0109876	4170
		GO:0015695	organic cation transport	0.0429705	0.0109876	54407
		GO:0032205	negative regulation of telomere maintenance	0.0429705	0.0109876	3192
		GO:1901099	negative regulation of signal transduction in absence of ligand	0.0429705	0.0109876	4170
		GO:2001240	negative regulation of extrinsic apoptotic signaling pathway in absence of ligand	0.0429705	0.0109876	4170
		GO:0060236	regulation of mitotic spindle organization	0.0429705	0.0109876	3192
		GO:0015804	neutral amino acid transport	0.0429705	0.0109876	54407
		GO:2000279	negative regulation of DNA biosynthetic process	0.0429705	0.0109876	3192
		GO:0072595	maintenance of protein localization in organelle	0.0429705	0.0109876	3192
		GO:2000648	positive regulation of stem cell proliferation	0.0429705	0.0109876	3192
		GO:0001709	cell fate determination	0.0429705	0.0109876	4170
		GO:0050873	brown fat cell differentiation	0.0429705	0.0109876	3192
		GO:0090224	regulation of spindle organization	0.0429705	0.0109876	3192
		GO:0008631	intrinsic apoptotic signaling pathway in response to oxidative stress	0.0429705	0.0109876	4170
		GO:0034198	cellular response to amino acid starvation	0.0429705	0.0109876	54407
		GO:0007080	mitotic metaphase plate congression	0.0429705	0.0109876	3192
		GO:0014047	glutamate secretion	0.0429705	0.0109876	54407
		GO:0048255	mRNA stabilization	0.0431446	0.0110321	3192
		GO:1990928	response to amino acid starvation	0.0433124	0.011075	54407
		GO:2001239	regulation of extrinsic apoptotic signaling pathway in absence of ligand	0.0434741	0.0111163	4170
		GO:0032784	regulation of DNA-templated transcription, elongation	0.0439259	0.0112319	3192
		GO:0043489	RNA stabilization	0.0439259	0.0112319	3192
		GO:0072698	protein localization to microtubule cytoskeleton	0.0439259	0.0112319	3192
		GO:1902373	negative regulation of mRNA catabolic process	0.0439805	0.0112458	3192
		GO:0045840	positive regulation of mitotic nuclear division	0.0439805	0.0112458	3192
		GO:0032210	regulation of telomere maintenance via telomerase	0.0439805	0.0112458	3192
		GO:0032781	positive regulation of ATPase activity	0.0439805	0.0112458	3192
		GO:0044380	protein localization to cytoskeleton	0.0439805	0.0112458	3192
		GO:0090307	mitotic spindle assembly	0.0439805	0.0112458	3192
		GO:0043525	positive regulation of neuron apoptotic process	0.0439805	0.0112458	4170
		GO:0051310	metaphase plate congression	0.0439805	0.0112458	3192
		GO:0071385	cellular response to glucocorticoid stimulus	0.0439805	0.0112458	3192
		GO:1902369	negative regulation of RNA catabolic process	0.0439805	0.0112458	3192
		GO:0071384	cellular response to corticosteroid stimulus	0.0439805	0.0112458	3192
		GO:2001244	positive regulation of intrinsic apoptotic signaling pathway	0.0439805	0.0112458	4170
		GO:0032922	circadian regulation of gene expression	0.0439805	0.0112458	3192
		GO:1904356	regulation of telomere maintenance via telomere lengthening	0.0439805	0.0112458	3192
		GO:0045600	positive regulation of fat cell differentiation	0.0439805	0.0112458	3192
		GO:0000381	regulation of alternative mRNA splicing, via spliceosome	0.0439805	0.0112458	3192
		GO:0071806	protein transmembrane transport	0.0439805	0.0112458	4170
		GO:0015800	acidic amino acid transport	0.0439805	0.0112458	54407
		GO:0051785	positive regulation of nuclear division	0.0439805	0.0112458	3192
		GO:0033047	regulation of mitotic sister chromatid segregation	0.0442814	0.0113228	3192
		GO:0008088	axo-dendritic transport	0.0442814	0.0113228	3192
		GO:0007004	telomere maintenance via telomerase	0.0442814	0.0113228	3192
		GO:0072091	regulation of stem cell proliferation	0.0442814	0.0113228	3192
		GO:0038034	signal transduction in absence of ligand	0.0442814	0.0113228	4170
		GO:0097192	extrinsic apoptotic signaling pathway in absence of ligand	0.0442814	0.0113228	4170
		GO:0032507	maintenance of protein location in cell	0.0442814	0.0113228	3192
		GO:0051303	establishment of chromosome localization	0.0442814	0.0113228	3192
		GO:1903201	regulation of oxidative stress-induced cell death	0.0442814	0.0113228	4170
		GO:0000380	alternative mRNA splicing, via spliceosome	0.0442814	0.0113228	3192
		GO:0050000	chromosome localization	0.0442814	0.0113228	3192
		GO:0006278	RNA-dependent DNA biosynthetic process	0.0442814	0.0113228	3192
		GO:0071260	cellular response to mechanical stimulus	0.0442814	0.0113228	54407
		GO:1903312	negative regulation of mRNA metabolic process	0.0442814	0.0113228	3192
		GO:0033045	regulation of sister chromatid segregation	0.0442814	0.0113228	3192
		GO:0043462	regulation of ATPase activity	0.0442814	0.0113228	3192
		GO:0032204	regulation of telomere maintenance	0.0443643	0.011344	3192
		GO:0010833	telomere maintenance via telomere lengthening	0.0444454	0.0113647	3192
		GO:0006368	transcription elongation from RNA polymerase II promoter	0.0446025	0.0114049	3192
		GO:0010507	negative regulation of autophagy	0.0446025	0.0114049	4170
		GO:0003333	amino acid transmembrane transport	0.0452006	0.0115578	54407
		GO:1900407	regulation of cellular response to oxidative stress	0.0457864	0.0117076	4170
		GO:0055013	cardiac muscle cell development	0.0458491	0.0117236	3192
		GO:0036473	cell death in response to oxidative stress	0.0459446	0.011748	4170
		GO:1901216	positive regulation of neuron death	0.0459446	0.011748	4170
		GO:0055006	cardiac cell development	0.0459446	0.011748	3192
		GO:0006835	dicarboxylic acid transport	0.0459446	0.011748	54407
		GO:1990823	response to leukemia inhibitory factor	0.0459446	0.011748	3192
		GO:1990830	cellular response to leukemia inhibitory factor	0.0459446	0.011748	3192
		GO:1902882	regulation of response to oxidative stress	0.0459446	0.011748	4170
		GO:0048024	regulation of mRNA splicing, via spliceosome	0.0459446	0.011748	3192
		GO:2001243	negative regulation of intrinsic apoptotic signaling pathway	0.0459446	0.011748	4170
		GO:0051983	regulation of chromosome segregation	0.0472193	0.012074	3192
		GO:0008630	intrinsic apoptotic signaling pathway in response to DNA damage	0.0472193	0.012074	4170
		GO:2001237	negative regulation of extrinsic apoptotic signaling pathway	0.0472193	0.012074	4170
		GO:0045185	maintenance of protein location	0.0472193	0.012074	3192
		GO:0007052	mitotic spindle organization	0.0472193	0.012074	3192
		GO:0051225	spindle assembly	0.0472193	0.012074	3192
		GO:2000278	regulation of DNA biosynthetic process	0.0472193	0.012074	3192
		GO:0006354	DNA-templated transcription, elongation	0.0485478	0.0124137	3192
		GO:0021987	cerebral cortex development	0.0494482	0.0126439	54407
		GO:1990023	mitotic spindle midzone	0.0495382	0.00869091	3192
		GO:0005697	telomerase holoenzyme complex	0.0495382	0.00869091	3192
		GO:0000803	sex chromosome	0.0495382	0.00869091	3192
		GO:0032839	dendrite cytoplasm	0.0495382	0.00869091	3192
		GO:0051233	spindle midzone	0.0495382	0.00869091	3192
		GO:0051400	BH domain binding	0.0186135	0.00146949	4170
		GO:0070513	death domain binding	0.0186135	0.00146949	4170
		GO:0001091	RNA polymerase II basal transcription factor binding	0.0186135	0.00146949	3192
		GO:0008320	protein transmembrane transporter activity	0.0186135	0.00146949	4170
		GO:0070034	telomerase RNA binding	0.0186135	0.00146949	3192
		GO:0022884	macromolecule transmembrane transporter activity	0.0186135	0.00146949	4170
		GO:0008143	poly(A) binding	0.0186135	0.00146949	3192
		GO:0070717	poly-purine tract binding	0.0186135	0.00146949	3192
		GO:0015175	neutral amino acid transmembrane transporter activity	0.0186135	0.00146949	54407
		GO:1904680	peptide transmembrane transporter activity	0.0186135	0.00146949	4170
		GO:0008187	poly-pyrimidine tract binding	0.0186135	0.00146949	3192
		GO:0017069	snRNA binding	0.0213817	0.00168803	3192
		GO:0042887	amide transmembrane transporter activity	0.0213817	0.00168803	4170
		GO:1990841	promoter-specific chromatin binding	0.0213817	0.00168803	3192
		GO:0000993	RNA polymerase II complex binding	0.0213817	0.00168803	3192
		GO:0015179	L-amino acid transmembrane transporter activity	0.0213817	0.00168803	54407
		GO:0043175	RNA polymerase core enzyme binding	0.0213817	0.00168803	3192
		GO:0036002	pre-mRNA binding	0.0213817	0.00168803	3192
		GO:0001098	basal transcription machinery binding	0.0213817	0.00168803	3192
		GO:0001099	basal RNA polymerase II transcription machinery binding	0.0213817	0.00168803	3192
		GO:0015171	amino acid transmembrane transporter activity	0.0213817	0.00168803	54407
		GO:0003725	double-stranded RNA binding	0.0213817	0.00168803	3192
		GO:0070063	RNA polymerase binding	0.0213817	0.00168803	3192
		GO:0003730	mRNA 3'-UTR binding	0.0237319	0.00187357	3192
		GO:0003727	single-stranded RNA binding	0.0237319	0.00187357	3192
		GO:0003697	single-stranded DNA binding	0.0271926	0.00214678	3192
		GO:0031490	chromatin DNA binding	0.0276396	0.00218207	3192
		GO:0043021	ribonucleoprotein complex binding	0.0298379	0.00235562	3192
		GO:0015293	symporter activity	0.0306443	0.00241928	54407
		GO:0005342	organic acid transmembrane transporter activity	0.0306443	0.00241928	54407
		GO:0046943	carboxylic acid transmembrane transporter activity	0.0306443	0.00241928	54407
		GO:0140296	general transcription initiation factor binding	0.0197756	0.00160127	3192
		GO:0140318	protein transporter activity	0.0181492	0.00146957	4170
		GO:0008514	organic anion transmembrane transporter activity	0.0403954	0.00318911	54407
		GO:0015291	secondary active transmembrane transporter activity	0.0430355	0.00339754	54407
		GO:0003714	transcription corepressor activity	0.0430355	0.00339754	3192
KEGG	5	hsa05132	Salmonella infection	0.0190361	0.0158634	79026/10109/7879/10094
	6	hsa05132	Salmonella infection	0.0207744	0.0188859	79026/10109/7879
	18	hsa04218	Cellular senescence	0.0044194	0.00415711	2113/23411/678/5500
Reactome	3	R-HSA-3899300	SUMOylation of transcription cofactors	0.0440196	0.0325607	10521/1655
		R-HSA-72163	mRNA Splicing - Major Pathway	0.0440196	0.0325607	1655/23451/3181
		R-HSA-72172	mRNA Splicing	0.0440196	0.0325607	1655/23451/3181
	4	R-HSA-72163	mRNA Splicing - Major Pathway	0.0359934	0.0256471	3192/5093/3187
		R-HSA-72172	mRNA Splicing	0.0359934	0.0256471	3192/5093/3187
		R-HSA-72203	Processing of Capped Intron-Containing Pre-mRNA	0.0437398	0.0311668	3192/5093/3187
		R-HSA-400253	Circadian Clock	0.0437398	0.0311668	23411/5500
	5	R-HSA-5663213	RHO GTPases Activate WASPs and WAVEs	0.0362655	0.0224198	10109/10094
		R-HSA-3928662	EPHB-mediated forward signaling	0.0362655	0.0224198	10109/10094
	16	R-HSA-72163	mRNA Splicing - Major Pathway	0.0101201	0.00856853	3192/5093/3187
		R-HSA-72172	mRNA Splicing	0.0101201	0.00856853	3192/5093/3187
		R-HSA-72203	Processing of Capped Intron-Containing Pre-mRNA	0.0137985	0.011683	3192/5093/3187
DisGeNET	1	umls:C0023487	Acute Promyelocytic Leukemia	0.0401723	0.0285349	4170/5573/4869/3930/27250
		umls:C1378703	Renal carcinoma	0.0401723	0.0285349	378938/4170/6426/27250/5934
		umls:C0279000	Liver and Intrahepatic Biliary Tract Carcinoma	0.0401723	0.0285349	378938/4170/4869/6426/27250
	2	umls:C0376545	Hematologic Neoplasms	0.0423855	0.0295382	8847/8036/4170/2113/23411
		umls:C2242826	Myeloblastic leukemia	0.0423855	0.0295382	4170/2113
	4	umls:C0376545	Hematologic Neoplasms	0.0318233	0.0211084	4170/2113/23411/8036/678
		umls:C2242826	Myeloblastic leukemia	0.0341333	0.0226407	4170/2113
	8	umls:C1378703	Renal carcinoma	0.0014251	0.000821761	4170/203068/102/6426/27250/5934
		umls:C0740457	Malignant neoplasm of kidney	0.00466936	0.00269252	203068/102/6426/27250/5934
		umls:C0023487	Acute Promyelocytic Leukemia	0.00466936	0.00269252	4170/5573/4869/23451/27250
		umls:C0023465	Acute monocytic leukemia	0.00466936	0.00269252	4170/4869/102
		umls:C0279000	Liver and Intrahepatic Biliary Tract Carcinoma	0.00668429	0.0038544	4170/4869/102/6426/27250
		umls:C0334634	Malignant lymphoma, lymphocytic, intermediate differentiation, diffuse	0.0151955	0.00876224	4170/5573/4869/102
		umls:C0085702	Monocytosis	0.0172233	0.00993159	4869/23451
		umls:C1292780	Therapy-related myelodysplastic syndrome	0.0234765	0.0135374	4869/23451
		umls:C0030354	Papilloma	0.0234765	0.0135374	5573/6426/5934
		umls:C0220641	Lip and Oral Cavity Carcinoma	0.0238979	0.0137804	4170/5573/4869/27250
		umls:C0085669	Acute leukemia	0.0310867	0.0179257	4170/4869/6426/23451
		umls:C0027830	neurofibroma	0.0310867	0.0179257	5573/27250
		umls:C0023479	Acute myelomonocytic leukemia	0.0310867	0.0179257	4170/4869
		umls:C0376545	Hematologic Neoplasms	0.0310867	0.0179257	4170/5573/4869/23451
		umls:C1336735	Treatment related acute myeloid leukaemia	0.0310867	0.0179257	4869/23451
		umls:C0280449	secondary acute myeloid leukemia	0.0410679	0.0236812	4869/23451
		umls:C0027404	Narcolepsy	0.0463034	0.0267002	4170/203068/102
	9	umls:C1378703	Renal carcinoma	0.00333741	0.0021046	378938/4170/6421/203068/27250
		umls:C0740457	Malignant neoplasm of kidney	0.0178326	0.0112454	378938/6421/203068/27250
	16	umls:C2242826	Myeloblastic leukemia	0.0310477	0.0183476	4170/2113
		umls:C1512409	Hepatocarcinogenesis	0.0310477	0.0183476	4170/54407/2113/23411
		umls:C0376545	Hematologic Neoplasms	0.0310477	0.0183476	4170/2113/23411/8036
		umls:C0023479	Acute myelomonocytic leukemia	0.0485991	0.0287197	4170/2113
	19	umls:C0008497	Choriocarcinoma	0.0421342	0.0145582	378938/4170
		umls:C0338078	Non-Functioning Pituitary Gland Neoplasm	0.0421342	0.0145582	378938
		umls:C0457334	Acute monoblastic leukemia	0.0421342	0.0145582	4170
		umls:C0003469	Anxiety Disorders	0.0421342	0.0145582	378938/4170
		umls:C0033822	Pseudomyxoma Peritonei	0.0421342	0.0145582	4170
		umls:C0086025	Codependency	0.0421342	0.0145582	4170
		umls:C0345354	Radial polydactyly	0.0421342	0.0145582	3192
		umls:C0032927	Precancerous Conditions	0.0421342	0.0145582	4170/54407
		umls:C1709246	Non-Neoplastic Disorder	0.0421342	0.0145582	4170/54407
		umls:C0027773	Nesidioblastosis	0.0421342	0.0145582	4170
		umls:C1378703	Renal carcinoma	0.0421342	0.0145582	378938/4170
		umls:C1512409	Hepatocarcinogenesis	0.0421342	0.0145582	4170/54407
		umls:C0279000	Liver and Intrahepatic Biliary Tract Carcinoma	0.0421342	0.0145582	378938/4170
		umls:C0521857	Increased drug resistance	0.0421342	0.0145582	4170
		umls:C2242826	Myeloblastic leukemia	0.0421342	0.0145582	4170
		umls:C1336745	Thymic Lymphoma	0.0451204	0.01559	4170
		umls:C0694539	Chronic atrial fibrillation	0.0451204	0.01559	378938
		umls:C0006370	Bulimia	0.0451204	0.01559	4170
		umls:C0339543	Epiretinal Membrane	0.0462254	0.0159718	378938
		umls:C2931618	Gestational trophoblastic disease	0.0462254	0.0159718	4170
		umls:C0474808	Follicular neoplasm	0.0462254	0.0159718	4170
		umls:C0153382	Malignant neoplasm of oropharynx	0.0462254	0.0159718	4170
		umls:C1135868	Gestational Trophoblastic Neoplasms	0.0462254	0.0159718	4170
		umls:C0085083	Ovarian Hyperstimulation Syndrome	0.0462254	0.0159718	4170
		umls:C0032064	Plague	0.0462254	0.0159718	4170
		umls:C0206630	Endometrial Stromal Sarcoma	0.0462254	0.0159718	378938
		umls:C0014145	Yolk Sac Tumor	0.0469107	0.0162086	4170
		umls:C0040021	Thromboangiitis Obliterans	0.0469107	0.0162086	54407
		umls:C0024796	Marfan Syndrome	0.0469107	0.0162086	4170
		umls:C1851841	ECTRODACTYLY, ECTODERMAL DYSPLASIA, AND CLEFT LIP/PALATE SYNDROME 1	0.0469107	0.0162086	378938
		umls:C0023479	Acute myelomonocytic leukemia	0.0469107	0.0162086	4170
		umls:C0023531	Leukoplakia	0.0469107	0.0162086	4170
		umls:C1841972	Glucocorticoid Receptor Deficiency	0.0469107	0.0162086	4170
		umls:C2349952	Oropharyngeal Carcinoma	0.0469107	0.0162086	4170
		umls:C0221013	Mastocytosis, Systemic	0.0469107	0.0162086	4170
		umls:C1720983	Channelopathies	0.0469107	0.0162086	378938
		umls:C3463897	HYDATIDIFORM MOLE, RECURRENT, 1	0.0469107	0.0162086	4170
		umls:C0206650	Fibroadenoma	0.0469107	0.0162086	54407
		umls:C0242852	Proliferative vitreoretinopathy	0.0469107	0.0162086	378938

## Sheet: Terms of miRNA sponge modules
Overall disease and functional enriched terms of miRNA sponge modules
Category	Module ID	Items	Description	p.adjust	q.value	geneID
GO	1	GO:0006971	hypotonic response	0.040632	0.0189177	29121
		GO:0062197	cellular response to chemical stress	0.040632	0.0189177	8837
		GO:0062099	negative regulation of programmed necrotic cell death	0.040632	0.0189177	8837
		GO:0072124	regulation of glomerular mesangial cell proliferation	0.040632	0.0189177	8837
		GO:0072110	glomerular mesangial cell proliferation	0.040632	0.0189177	8837
		GO:0090193	positive regulation of glomerulus development	0.00400493	0.000790448	10625/7096
		GO:0014889	muscle atrophy	0.0246544	0.00486601	10625/7096
		GO:0097284	hepatocyte apoptotic process	0.0246544	0.00486601	7096
		GO:0014842	regulation of skeletal muscle satellite cell proliferation	0.0246544	0.00486601	7096
		GO:0062098	regulation of programmed necrotic cell death	0.0246544	0.00486601	7096
		GO:0043123	positive regulation of I-kappaB kinase/NF-kappaB signaling	0.0246544	0.00486601	10625
		GO:0055001	muscle cell development	0.0246544	0.00486601	7096
		GO:1902554	serine/threonine protein kinase complex	0.0246544	0.00486601	7096
		GO:1902911	protein kinase complex	0.0246544	0.00486601	7096
		GO:0101002	ficolin-1-rich granule	0.0246544	0.00486601	7096
		GO:1904813	ficolin-1-rich granule lumen	0.0246544	0.00486601	7096
		GO:0061695	transferase complex, transferring phosphorus-containing groups	0.0246544	0.00486601	7096
		GO:0045121	membrane raft	0.0246544	0.00486601	9867/7096
		GO:0098857	membrane microdomain	0.0246544	0.00486601	7096
		GO:0034774	secretory granule lumen	0.0246544	0.00486601	7096
		GO:0060205	cytoplasmic vesicle lumen	0.0246544	0.00486601	7096
		GO:0031983	vesicle lumen	0.0246544	0.00486601	7096
		GO:0098589	membrane region	0.0246544	0.00486601	7096
		GO:0014841	skeletal muscle satellite cell proliferation	0.0246544	0.00486601	7096
		GO:0014857	regulation of skeletal muscle cell proliferation	0.0246544	0.00486601	7096
		GO:1901722	regulation of cell proliferation involved in kidney development	0.0246544	0.00486601	1655/10625
		GO:2000345	regulation of hepatocyte proliferation	0.0246544	0.00486601	10625
		GO:0014856	skeletal muscle cell proliferation	0.0246544	0.00486601	7096
		GO:0090192	regulation of glomerulus development	0.0246544	0.00486601	10625
		GO:0014866	skeletal myofibril assembly	0.0249482	0.00492398	7096
		GO:0071732	cellular response to nitric oxide	0.0249482	0.00492398	7096
		GO:0072109	glomerular mesangium development	0.0249482	0.00492398	7096
		GO:0010832	negative regulation of myotube differentiation	0.0249482	0.00492398	10625
		GO:0060546	negative regulation of necroptotic process	0.0249482	0.00492398	7096
		GO:0072574	hepatocyte proliferation	0.0249482	0.00492398	7096
		GO:0072575	epithelial cell proliferation involved in liver morphogenesis	0.0249482	0.00492398	7096
		GO:0071731	response to nitric oxide	0.0249482	0.00492398	7096
		GO:0072576	liver morphogenesis	0.0249482	0.00492398	7096
		GO:1902170	cellular response to reactive nitrogen species	0.0249482	0.00492398	7096
		GO:0072111	cell proliferation involved in kidney development	0.0249676	0.00492782	7096
		GO:1901739	regulation of myoblast fusion	0.0249859	0.00493142	7096
		GO:1903055	positive regulation of extracellular matrix organization	0.025003	0.0049348	7096
		GO:0060547	negative regulation of necrotic cell death	0.0275588	0.00543923	10625
		GO:0072012	glomerulus vasculature development	0.0275588	0.00543923	10625
		GO:0060544	regulation of necroptotic process	0.0275588	0.00543923	7096
		GO:0061437	renal system vasculature development	0.0275588	0.00543923	10625
		GO:0061440	kidney vasculature development	0.0279503	0.00551652	7096
		GO:0043501	skeletal muscle adaptation	0.0279503	0.00551652	7096
		GO:0010800	positive regulation of peptidyl-threonine phosphorylation	0.0279503	0.00551652	7096
		GO:0060142	regulation of syncytium formation by plasma membrane fusion	0.0279503	0.00551652	7096
		GO:1901017	negative regulation of potassium ion transmembrane transporter activity	0.0282757	0.00558074	7096
		GO:0071549	cellular response to dexamethasone stimulus	0.0282757	0.00558074	7096
		GO:1901380	negative regulation of potassium ion transmembrane transport	0.0282757	0.00558074	10625
		GO:0071392	cellular response to estradiol stimulus	0.0282757	0.00558074	10625
		GO:1903427	negative regulation of reactive oxygen species biosynthetic process	0.0292421	0.00577147	1655
		GO:0010667	negative regulation of cardiac muscle cell apoptotic process	0.03067	0.00605328	7096
		GO:0010939	regulation of necrotic cell death	0.031061	0.00613047	10625
		GO:0033574	response to testosterone	0.0313268	0.00618292	7096
		GO:1902042	negative regulation of extrinsic apoptotic signaling pathway via death domain receptors	0.0313268	0.00618292	7096
		GO:0071470	cellular response to osmotic stress	0.0339988	0.00671029	7096
		GO:0071548	response to dexamethasone	0.0347549	0.00685953	7096
		GO:0090184	positive regulation of kidney development	0.0350377	0.00691534	10625
		GO:0007520	myoblast fusion	0.0357341	0.00705278	7096
		GO:0010664	negative regulation of striated muscle cell apoptotic process	0.0357341	0.00705278	7096
		GO:0043267	negative regulation of potassium ion transport	0.0357341	0.00705278	7096
		GO:0043403	skeletal muscle tissue regeneration	0.0357341	0.00705278	7096
		GO:1903053	regulation of extracellular matrix organization	0.0357341	0.00705278	7096
		GO:0051154	negative regulation of striated muscle cell differentiation	0.0357341	0.00705278	7096
		GO:0071364	cellular response to epidermal growth factor stimulus	0.0395351	0.00780299	7096
		GO:0070266	necroptotic process	0.0434306	0.00857182	7096
		GO:1904036	negative regulation of epithelial cell apoptotic process	0.0434306	0.00857182	7096
		GO:0010799	regulation of peptidyl-threonine phosphorylation	0.0434306	0.00857182	7096
		GO:0070849	response to epidermal growth factor	0.0446494	0.00881238	7096
		GO:0097300	programmed necrotic cell death	0.046197	0.00911782	7096
		GO:0097366	response to bronchodilator	0.0463163	0.00914137	7096
		GO:0000768	syncytium formation by plasma membrane fusion	0.0463163	0.00914137	7096
		GO:0090183	regulation of kidney development	0.0474228	0.00935976	9867
		GO:0140253	cell-cell fusion	0.0484975	0.00957187	7096
		GO:0010665	regulation of cardiac muscle cell apoptotic process	0.0488811	0.00964758	10625
		GO:0014888	striated muscle adaptation	0.0488811	0.00964758	10625
		GO:0006949	syncytium formation	0.0492301	0.00971646	7096
		GO:0071385	cellular response to glucocorticoid stimulus	0.0498957	0.00984783	1655
		GO:1902041	regulation of extrinsic apoptotic signaling pathway via death domain receptors	0.0498998	0.00984864	1655
		GO:0010656	negative regulation of muscle cell apoptotic process	0.0364235	0.023669	567/6789
		GO:0010662	regulation of striated muscle cell apoptotic process	0.0364235	0.023669	4170/567/472/8036/26136
		GO:0010659	cardiac muscle cell apoptotic process	0.0364235	0.023669	4170/567/472
		GO:0071384	cellular response to corticosteroid stimulus	0.0364235	0.023669	4170/472
		GO:0010658	striated muscle cell apoptotic process	0.00194644	0.000756137	102/7520
		GO:0010830	regulation of myotube differentiation	0.00194644	0.000756137	102/7520
		GO:0032835	glomerulus development	0.0481011	0.0186859	23451/7520
		GO:0070265	necrotic cell death	0.0481011	0.0186859	102/23451
		GO:2000378	negative regulation of reactive oxygen species metabolic process	0.0481011	0.0186859	7555
		GO:0051148	negative regulation of muscle cell differentiation	0.0481011	0.0186859	23451
		GO:1901016	regulation of potassium ion transmembrane transporter activity	0.0481011	0.0186859	23451
		GO:0030239	myofibril assembly	0.0481011	0.0186859	23451
		GO:0032413	negative regulation of ion transmembrane transporter activity	0.0481011	0.0186859	23451
		GO:0042246	tissue regeneration	0.0481011	0.0186859	7520
		GO:0014855	striated muscle cell proliferation	0.0481011	0.0186859	102
		GO:0110110	positive regulation of animal organ morphogenesis	0.0481011	0.0186859	23451
		GO:0006970	response to osmotic stress	0.0481011	0.0186859	102
		GO:1903845	negative regulation of cellular response to transforming growth factor beta stimulus	0.0481011	0.0186859	23451
		GO:0043154	negative regulation of cysteine-type endopeptidase activity involved in apoptotic process	0.0481011	0.0186859	23451
		GO:0008625	extrinsic apoptotic signaling pathway via death domain receptors	0.0481011	0.0186859	23451
		GO:1904035	regulation of epithelial cell apoptotic process	0.0481011	0.0186859	102
		GO:0032410	negative regulation of transporter activity	0.0481011	0.0186859	23451/7520
		GO:1901379	regulation of potassium ion transmembrane transport	0.0481011	0.0186859	7555
		GO:1904063	negative regulation of cation transmembrane transport	0.0481011	0.0186859	23451
		GO:2000117	negative regulation of cysteine-type endopeptidase activity	0.0481011	0.0186859	7555
		GO:1901655	cellular response to ketone	0.0481011	0.0186859	102/7520
		GO:0010660	regulation of muscle cell apoptotic process	0.0481011	0.0186859	7520
		GO:0097327	response to antineoplastic agent	0.0481011	0.0186859	102/7520
		GO:0010657	muscle cell apoptotic process	0.0481011	0.0186859	23451
		GO:1903426	regulation of reactive oxygen species biosynthetic process	0.0481011	0.0186859	23451
		GO:0034766	negative regulation of ion transmembrane transport	0.0481011	0.0186859	23451
		GO:2001237	negative regulation of extrinsic apoptotic signaling pathway	0.0481011	0.0186859	102
		GO:0043266	regulation of potassium ion transport	0.0481011	0.0186859	102
		GO:1904019	epithelial cell apoptotic process	0.0481011	0.0186859	23451
		GO:0014902	myotube differentiation	0.0481011	0.0186859	102
		GO:0010927	cellular component assembly involved in morphogenesis	0.0481011	0.0186859	23451
		GO:0051153	regulation of striated muscle cell differentiation	0.0481011	0.0186859	23451
		GO:0022612	gland morphogenesis	0.0481011	0.0186859	7555
		GO:0043500	muscle adaptation	0.0481011	0.0186859	23451
		GO:1903409	reactive oxygen species biosynthetic process	0.0481011	0.0186859	23451
		GO:1903844	regulation of cellular response to transforming growth factor beta stimulus	0.0481011	0.0186859	23451
		GO:0018107	peptidyl-threonine phosphorylation	0.0481011	0.0186859	23451
		GO:0034763	negative regulation of transmembrane transport	0.0481011	0.0186859	102
		GO:0051291	protein heterooligomerization	0.0481011	0.0186859	23451
		GO:0018210	peptidyl-threonine modification	0.0481011	0.0186859	7555
		GO:0032355	response to estradiol	0.0481011	0.0186859	7555
		GO:0001889	liver development	0.0492084	0.0191161	7520
		GO:0061008	hepaticobiliary system development	0.0118945	0.00208675	7879
		GO:0072006	nephron development	0.0118945	0.00208675	7879
		GO:0051384	response to glucocorticoid	0.0118945	0.00208675	7879
		GO:0051092	positive regulation of NF-kappaB transcription factor activity	0.0118945	0.00208675	7879
		GO:2001236	regulation of extrinsic apoptotic signaling pathway	0.0118945	0.00208675	7879
		GO:0043271	negative regulation of ion transport	0.0118945	0.00208675	7879
		GO:0007519	skeletal muscle tissue development	0.0168298	0.0029526	7879
		GO:0031960	response to corticosteroid	0.0189769	0.00332928	7879
		GO:0090288	negative regulation of cellular response to growth factor stimulus	0.0192703	0.00338076	7879
		GO:0034614	cellular response to reactive oxygen species	0.0249752	0.00438161	7879
		GO:0060538	skeletal muscle organ development	0.0249752	0.00438161	51274
		GO:0055002	striated muscle cell development	0.0249752	0.00438161	7879
		GO:0071466	cellular response to xenobiotic stimulus	0.0331914	0.00582305	7879
		GO:0051147	regulation of muscle cell differentiation	0.0345292	0.00605775	7879
		GO:0097153	cysteine-type endopeptidase activity involved in apoptotic process	0.0468116	0.00821256	7879
		GO:0005123	death receptor binding	0.0330247	0.0166257	3192/51379
		GO:0043539	protein serine/threonine kinase activator activity	0.0330247	0.0166257	4869/5928/5934
		GO:0016504	peptidase activator activity	0.0330247	0.0166257	4869/51379
		GO:0032813	tumor necrosis factor receptor superfamily binding	0.0330247	0.0166257	4869/6426/51379
		GO:0030295	protein kinase activator activity	0.0294844	0.00344847	9958
		GO:0019209	kinase activator activity	0.0299702	0.00350529	23471
		GO:0004197	cysteine-type endopeptidase activity	0.0299702	0.00350529	10096
		GO:0002020	protease binding	0.0299702	0.00350529	23471
		GO:0019887	protein kinase regulator activity	0.0299702	0.00350529	23471
		GO:0008234	cysteine-type peptidase activity	0.0402841	0.00471159	23471
		GO:0019207	kinase regulator activity	0.0445276	0.00520791	23471
		GO:0061134	peptidase regulator activity	0.0472862	0.00553055	9958
	2	GO:2001014	regulation of skeletal muscle cell differentiation	0.0374672	0	10521
		GO:0010586	miRNA metabolic process	0.0374672	0	10521
		GO:0048641	regulation of skeletal muscle tissue development	0.0374672	0	10521
		GO:0030520	intracellular estrogen receptor signaling pathway	0.0374672	0	10521
		GO:0030521	androgen receptor signaling pathway	0.0268663	0.010419	7096
		GO:0000381	regulation of alternative mRNA splicing, via spliceosome	0.0268663	0.010419	7096
		GO:0035914	skeletal muscle cell differentiation	0.0268663	0.010419	7096
		GO:0000380	alternative mRNA splicing, via spliceosome	0.0284022	0.0110147	7096
		GO:0045445	myoblast differentiation	0.0284022	0.0110147	7096
		GO:0048024	regulation of mRNA splicing, via spliceosome	0.0284022	0.0110147	7096
		GO:0000184	nuclear-transcribed mRNA catabolic process, nonsense-mediated decay	0.0284022	0.0110147	7096
		GO:0030518	intracellular steroid hormone receptor signaling pathway	0.0448744	0.0174028	7096
		GO:0043484	regulation of RNA splicing	0.0439341	0.0260136	6421
		GO:0050684	regulation of mRNA processing	0.0114742	0	2014
		GO:0001837	epithelial to mesenchymal transition	0.0154275	0	2014
		GO:0016202	regulation of striated muscle tissue development	0.0463052	0.029787	5928/5934
		GO:1901861	regulation of muscle tissue development	0.0463052	0.029787	5928/5934
		GO:0048634	regulation of muscle organ development	0.0463052	0.029787	5928/5934
		GO:0007519	skeletal muscle tissue development	0.0463052	0.029787	5928/5934
		GO:0060538	skeletal muscle organ development	0.0463052	0.029787	5928/5934
		GO:0043401	steroid hormone mediated signaling pathway	0.0131135	0.00276074	10096
		GO:0000956	nuclear-transcribed mRNA catabolic process	0.0131135	0.00276074	10096
		GO:0006364	rRNA processing	0.039207	0	8837
		GO:0048762	mesenchymal cell differentiation	0.039207	0	8837
		GO:0009755	hormone-mediated signaling pathway	0.039207	0	8837
		GO:0051607	defense response to virus	0.039207	0	51719
		GO:0071383	cellular response to steroid hormone stimulus	0.039207	0	8837
		GO:0016072	rRNA metabolic process	0.039207	0	8837
		GO:0060485	mesenchyme development	0.039207	0	51719
		GO:0030522	intracellular receptor signaling pathway	0.039207	0	8837
		GO:0042254	ribosome biogenesis	0.039207	0	8837
		GO:0090305	nucleic acid phosphodiester bond hydrolysis	0.0193909	0.0102057	7520
		GO:1903311	regulation of mRNA metabolic process	0.0255883	0	11337
		GO:0009615	response to virus	0.0255883	0	11337
		GO:0006402	mRNA catabolic process	0.0255883	0	11337
		GO:0000377	RNA splicing, via transesterification reactions with bulged adenosine as nucleophile	0.0255883	0	11337
		GO:0000398	mRNA splicing, via spliceosome	0.0255883	0	11337
		GO:0000375	RNA splicing, via transesterification reactions	0.0255883	0	11337
		GO:0034470	ncRNA processing	0.0260553	0	11337
		GO:0048545	response to steroid hormone	0.0260553	0	11337
		GO:0014706	striated muscle tissue development	0.0293861	0	11337
		GO:0006401	RNA catabolic process	0.0181441	0.0102841	10109/7879
		GO:0060537	muscle tissue development	0.0181441	0.0102841	10109/7879
		GO:0007517	muscle organ development	0.0189593	0.0159658	3192/6426
		GO:0008380	RNA splicing	0.0189593	0.0159658	5928/5934
		GO:0000932	P-body	0.0120464	0.00169072	8837
		GO:0036464	cytoplasmic ribonucleoprotein granule	0.0120464	0.00169072	8837
		GO:0035770	ribonucleoprotein granule	0.0120464	0.00169072	8837
		GO:0003724	RNA helicase activity	0.0120464	0.00169072	8837
		GO:0004386	helicase activity	0.0120464	0.00169072	8837
		GO:0042623	ATPase activity, coupled	0.0120464	0.00169072	8837
		GO:0003713	transcription coactivator activity	0.0120464	0.00169072	8837
		GO:0016887	ATPase activity	0.0135742	0.00190515	8837
		GO:0140098	catalytic activity, acting on RNA	0.0135742	0.00190515	51719
	3	GO:0034135	regulation of toll-like receptor 2 signaling pathway	0.0168333	0.00236257	51719
		GO:0034134	toll-like receptor 2 signaling pathway	0.0489799	0.00687437	29121
		GO:0034123	positive regulation of toll-like receptor signaling pathway	0.0489799	0.00687437	8837
		GO:0034121	regulation of toll-like receptor signaling pathway	0.0349822	0	10521
		GO:0042116	macrophage activation	0.0349822	0	55629
		GO:0002224	toll-like receptor signaling pathway	0.0349822	0	55629
		GO:0002221	pattern recognition receptor signaling pathway	0.0349822	0	10521
		GO:0097193	intrinsic apoptotic signaling pathway	0.0349822	0	10521
		GO:0062208	positive regulation of pattern recognition receptor signaling pathway	0.0303455	0.00946448	7096
		GO:0062207	regulation of pattern recognition receptor signaling pathway	0.0303455	0.00946448	7096
		GO:1903800	positive regulation of production of miRNAs involved in gene silencing by miRNA	0.0303455	0.00946448	9867/7096
		GO:0032490	detection of molecule of bacterial origin	0.0303455	0.00946448	7096
		GO:0016045	detection of bacterium	0.0303455	0.00946448	7096
		GO:0098543	detection of other organism	0.0303455	0.00946448	7096
		GO:0043517	positive regulation of DNA damage response, signal transduction by p53 class mediator	0.0425892	0.0132832	7096
		GO:0045410	positive regulation of interleukin-6 biosynthetic process	0.0425892	0.0132832	1655
		GO:2000484	positive regulation of interleukin-8 secretion	0.0437172	0.013635	7096
		GO:0016922	nuclear receptor binding	0.0466107	0.0145375	7096
		GO:0008380	RNA splicing	0.0466107	0.0145375	7096
		GO:0098581	detection of external biotic stimulus	0.0466107	0.0145375	7096
		GO:1903798	regulation of production of miRNAs involved in gene silencing by miRNA	0.0466107	0.0145375	7096
		GO:0010738	regulation of protein kinase A signaling	0.0466107	0.0145375	7096
		GO:0042535	positive regulation of tumor necrosis factor biosynthetic process	0.0466107	0.0145375	7096
		GO:0070920	regulation of production of small RNA involved in gene silencing by RNA	0.0466107	0.0145375	7096
		GO:2001014	regulation of skeletal muscle cell differentiation	0.0363981	0.00957846	27250
		GO:1901798	positive regulation of signal transduction by p53 class mediator	0.0363981	0.00957846	27250
		GO:0009595	detection of biotic stimulus	0.0363981	0.00957846	6745
		GO:2000637	positive regulation of gene silencing by miRNA	0.0363981	0.00957846	6745
		GO:0060148	positive regulation of posttranscriptional gene silencing	0.0363981	0.00957846	6421
		GO:0009299	mRNA transcription	0.0363981	0.00957846	6421
		GO:2000482	regulation of interleukin-8 secretion	0.0363981	0.00957846	27250
		GO:0045408	regulation of interleukin-6 biosynthetic process	0.0337426	0.007893	102
		GO:0042226	interleukin-6 biosynthetic process	0.0337426	0.007893	7520
		GO:0060765	regulation of androgen receptor signaling pathway	0.0337426	0.007893	7520
		GO:0072606	interleukin-8 secretion	0.0337426	0.007893	102
		GO:0007616	long-term memory	0.0337426	0.007893	102
		GO:1900745	positive regulation of p38MAPK cascade	0.0337426	0.007893	7520
		GO:0010737	protein kinase A signaling	0.0347774	0.00813507	102/7520
		GO:0042533	tumor necrosis factor biosynthetic process	0.0347774	0.00813507	102
		GO:0042534	regulation of tumor necrosis factor biosynthetic process	0.0351188	0.00821493	102
		GO:0043516	regulation of DNA damage response, signal transduction by p53 class mediator	0.0365505	0.00854982	102
		GO:0002755	MyD88-dependent toll-like receptor signaling pathway	0.0365505	0.00854982	102
		GO:0035329	hippo signaling	0.0365505	0.00854982	102
		GO:0035196	production of miRNAs involved in gene silencing by miRNA	0.0365505	0.00854982	102
		GO:0061614	pri-miRNA transcription by RNA polymerase II	0.0365505	0.00854982	102
		GO:1900744	regulation of p38MAPK cascade	0.0365505	0.00854982	23451
		GO:0032757	positive regulation of interleukin-8 production	0.0365505	0.00854982	102
		GO:0031050	dsRNA processing	0.0365505	0.00854982	102
		GO:0048641	regulation of skeletal muscle tissue development	0.0365505	0.00854982	102
		GO:0070918	production of small RNA involved in gene silencing by RNA	0.0365505	0.00854982	102
		GO:0038066	p38MAPK cascade	0.0365505	0.00854982	102
		GO:0006383	transcription by RNA polymerase III	0.0366444	0.00857179	7520
		GO:0043030	regulation of macrophage activation	0.0366444	0.00857179	102
		GO:0030520	intracellular estrogen receptor signaling pathway	0.0377718	0.0088355	7520
		GO:0030521	androgen receptor signaling pathway	0.038282	0.00895484	102
		GO:0000381	regulation of alternative mRNA splicing, via spliceosome	0.0412466	0.00964833	102
		GO:0042108	positive regulation of cytokine biosynthetic process	0.0428085	0.0100137	23451
		GO:0035914	skeletal muscle cell differentiation	0.0428085	0.0100137	102
		GO:0032677	regulation of interleukin-8 production	0.0455739	0.0106606	23451
		GO:0000380	alternative mRNA splicing, via spliceosome	0.0455739	0.0106606	102
		GO:0031397	negative regulation of protein ubiquitination	0.0455739	0.0106606	102
		GO:0033143	regulation of intracellular steroid hormone receptor signaling pathway	0.0116388	0	11337
		GO:0072332	intrinsic apoptotic signaling pathway by p53 class mediator	0.0116388	0	11337
		GO:0032637	interleukin-8 production	0.0116388	0	11337
		GO:0045445	myoblast differentiation	0.0116388	0	11337
		GO:0032760	positive regulation of tumor necrosis factor production	0.0300943	0.00678819	10109
		GO:1903321	negative regulation of protein modification by small protein conjugation or removal	0.0300943	0.00678819	10109
		GO:1903557	positive regulation of tumor necrosis factor superfamily cytokine production	0.0300943	0.00678819	7879
		GO:0045069	regulation of viral genome replication	0.0300943	0.00678819	10109
		GO:0032755	positive regulation of interleukin-6 production	0.0300943	0.00678819	7879
		GO:2001022	positive regulation of response to DNA damage stimulus	0.0300943	0.00678819	10109
		GO:0048024	regulation of mRNA splicing, via spliceosome	0.0300943	0.00678819	7879
		GO:2001243	negative regulation of intrinsic apoptotic signaling pathway	0.0300943	0.00678819	10109
		GO:0005681	spliceosomal complex	0.0324006	0.0073084	7879
		GO:0071723	lipopeptide binding	0.0324006	0.0073084	7879
		GO:0035325	Toll-like receptor binding	0.0346449	0.00781465	10109
		GO:0034236	protein kinase A catalytic subunit binding	0.00150775	0.000639578	5928/5934
		GO:0034237	protein kinase A regulatory subunit binding	0.00150775	0.000639578	5928/5934
		GO:0070412	R-SMAD binding	0.0016627	0.00070531	5928/5934
		GO:0050681	androgen receptor binding	0.0016627	0.00070531	5928/5934
		GO:1990841	promoter-specific chromatin binding	0.00411655	0.00174622	4869/5934
		GO:0051018	protein kinase A binding	0.00618465	0.0026235	4869/5928
		GO:0048306	calcium-dependent protein binding	0.00618465	0.0026235	4869/5928
		GO:0036002	pre-mRNA binding	0.00618465	0.0026235	4869/5928/5934
		GO:0003724	RNA helicase activity	0.00619213	0.00262667	5928/5934
		GO:0046332	SMAD binding	0.00619213	0.00262667	5928/5934
		GO:0003730	mRNA 3'-UTR binding	0.00939377	0.00398479	4869/5928
		GO:0035258	steroid hormone receptor binding	0.0121661	0.00516081	5928/5934
	4	GO:0000164	protein phosphatase type 1 complex	0.0144763	0.00614075	5928/5934
		GO:0000781	chromosome, telomeric region	0.0156551	0.00664083	5928/5934
		GO:0008287	protein serine/threonine phosphatase complex	0.0187872	0.00796944	3192/6426
		GO:1903293	phosphatase complex	0.0191523	0.00812432	3192/6426
		GO:0000118	histone deacetylase complex	0.0290597	0.012327	3192/6426
	5	GO:0045876	positive regulation of sister chromatid cohesion	0.033422	0.0141774	5928
		GO:0099640	axo-dendritic protein transport	0.033634	0.0142674	5934
		GO:1905461	positive regulation of vascular associated smooth muscle cell apoptotic process	0.0338239	0.0143479	5934
		GO:1905064	negative regulation of vascular smooth muscle cell differentiation	0.0375556	0.0159309	4869
		GO:0042754	negative regulation of circadian rhythm	0.0482336	0.014933	9958
		GO:0043508	negative regulation of JUN kinase activity	0.0482336	0.014933	9958
		GO:0098840	protein transport along microtubule	0.0482336	0.014933	10096
		GO:0099118	microtubule-based protein transport	0.0482336	0.014933	10096
		GO:1903209	positive regulation of oxidative stress-induced cell death	0.0482336	0.014933	10096
		GO:1900409	positive regulation of cellular response to oxidative stress	0.0482336	0.014933	9958
		GO:1905288	vascular associated smooth muscle cell apoptotic process	0.0482336	0.014933	10096
		GO:1905459	regulation of vascular associated smooth muscle cell apoptotic process	0.0482336	0.014933	10096
		GO:0034393	positive regulation of smooth muscle cell apoptotic process	0.0482336	0.014933	9958
		GO:0070932	histone H3 deacetylation	0.0482336	0.014933	9958
		GO:1900016	negative regulation of cytokine production involved in inflammatory response	0.0482336	0.014933	23471
		GO:1902884	positive regulation of response to oxidative stress	0.0286163	0.00610589	51719
		GO:0007063	regulation of sister chromatid cohesion	0.0269663	0.00570245	51719/8837
		GO:0051151	negative regulation of smooth muscle cell differentiation	0.0269663	0.00570245	8837
		GO:2000353	positive regulation of endothelial cell apoptotic process	0.0286163	0.00610589	8837
		GO:1902175	regulation of oxidative stress-induced intrinsic apoptotic signaling pathway	0.0286163	0.00610589	8837
		GO:0051984	positive regulation of chromosome segregation	0.0286163	0.00610589	8837
		GO:1905063	regulation of vascular smooth muscle cell differentiation	0.0286163	0.00610589	8837
		GO:0006658	phosphatidylserine metabolic process	0.0286163	0.00610589	8837
		GO:0060317	cardiac epithelial to mesenchymal transition	0.0286163	0.00610589	8837
		GO:0034390	smooth muscle cell apoptotic process	0.0272699	0.00576667	8837
		GO:0034391	regulation of smooth muscle cell apoptotic process	0.0494153	0.0104497	8837
		GO:0046329	negative regulation of JNK cascade	0.0498397	0.0105394	8837
		GO:1904037	positive regulation of epithelial cell apoptotic process	0.049083	NA	51719
		GO:1904706	negative regulation of vascular smooth muscle cell proliferation	0.049083	NA	51719
		GO:0010661	positive regulation of muscle cell apoptotic process	0.049083	NA	51719
		GO:0035886	vascular smooth muscle cell differentiation	0.049083	NA	51719
		GO:0044091	membrane biogenesis	0.049083	NA	51719
		GO:0008631	intrinsic apoptotic signaling pathway in response to oxidative stress	0.049083	NA	8837
		GO:1900015	regulation of cytokine production involved in inflammatory response	0.049083	NA	8837
		GO:0035722	interleukin-12-mediated signaling pathway	0.049083	NA	51719
		GO:0051150	regulation of smooth muscle cell differentiation	0.049083	NA	51719
		GO:0002534	cytokine production involved in inflammatory response	0.049083	NA	51719
		GO:0071349	cellular response to interleukin-12	0.049083	NA	8837
		GO:0032873	negative regulation of stress-activated MAPK cascade	0.0286163	0.00610589	8837
		GO:0070303	negative regulation of stress-activated protein kinase signaling cascade	0.0286163	0.00610589	8837
		GO:0070671	response to interleukin-12	0.0286163	0.00610589	8837
		GO:0070888	E-box binding	0.0286163	0.00610589	8837
		GO:0000980	RNA polymerase II distal enhancer sequence-specific DNA binding	0.0286163	0.00610589	8837
		GO:0042826	histone deacetylase binding	0.0286163	0.00610589	8837
		GO:0001158	enhancer sequence-specific DNA binding	0.0286163	0.00610589	8837
		GO:0035326	enhancer binding	0.0286163	0.00610589	8837
		GO:0030674	protein binding, bridging	0.0286163	0.00610589	8837
	6	GO:0097197	tetraspanin-enriched microdomain	0.0286163	0.00610589	8837
		GO:0000782	telomere cap complex	0.0286163	0.00610589	8837
		GO:0140445	chromosome, telomeric repeat region	0.0286163	0.00610589	8837
		GO:0000783	nuclear telomere cap complex	0.0286163	0.00610589	8837
		GO:0071004	U2-type prespliceosome	0.0286163	0.00610589	8837
		GO:0071010	prespliceosome	0.0286163	0.00610589	8837
		GO:0097038	perinuclear endoplasmic reticulum	0.0286163	0.00610589	8837
		GO:0046930	pore complex	0.0286163	0.00610589	8837
		GO:0005686	U2 snRNP	0.0286163	0.00610589	8837
		GO:0005689	U12-type spliceosomal complex	0.0286163	0.00610589	8837
	7	GO:0032060	bleb assembly	0.0286163	0.00610589	8837
		GO:0006995	cellular response to nitrogen starvation	0.0286163	0.00610589	8837
		GO:0043562	cellular response to nitrogen levels	0.0286163	0.00610589	8837
		GO:0097352	autophagosome maturation	0.0286163	0.00610589	8837
		GO:0000422	autophagy of mitochondrion	0.0286163	0.00610589	8837
		GO:0061726	mitochondrion disassembly	0.0286163	0.00610589	8837
		GO:0008625	extrinsic apoptotic signaling pathway via death domain receptors	0.0286163	0.00610589	51719
		GO:0000045	autophagosome assembly	0.0286163	0.00610589	8837
		GO:1905037	autophagosome organization	0.0286163	0.00610589	51719
		GO:1903008	organelle disassembly	0.0286163	0.00610589	8837
		GO:0009267	cellular response to starvation	0.0286163	0.00610589	51719
		GO:0007033	vacuole organization	0.0286163	0.00610589	8837
		GO:0097225	sperm midpiece	0.0286163	0.00610589	8837
		GO:0005790	smooth endoplasmic reticulum	0.0286163	0.00610589	8837
		GO:0000421	autophagosome membrane	0.0286163	0.00610589	8837
		GO:0005776	autophagosome	0.0286163	0.00610589	8837
		GO:0036126	sperm flagellum	0.0286163	0.00610589	8837
		GO:0097729	9+2 motile cilium	0.0286163	0.00610589	51719
		GO:0005930	axoneme	0.0286163	0.00610589	8837
		GO:0097014	ciliary plasm	0.0286163	0.00610589	8837
		GO:0005875	microtubule associated complex	0.0286163	0.00610589	8837
		GO:0031514	motile cilium	0.0286163	0.00610589	8837
		GO:0099568	cytoplasmic region	0.0286163	0.00610589	51719
		GO:0032838	plasma membrane bounded cell projection cytoplasm	0.0286163	0.00610589	8837
		GO:0050811	GABA receptor binding	0.0286163	0.00610589	8837
		GO:0048487	beta-tubulin binding	0.0287489	0.0061342	8837
	8	GO:0006909	phagocytosis	0.0288765	0.00616142	8837
		GO:0001845	phagolysosome assembly	0.0289993	0.00618763	8837
		GO:1903543	positive regulation of exosomal secretion	0.0293415	0.00626063	8837
		GO:1903541	regulation of exosomal secretion	0.0293415	0.00626063	51719
		GO:1990182	exosomal secretion	0.0293415	0.00626063	8837
		GO:0010592	positive regulation of lamellipodium assembly	0.0293928	0.00627157	8837
		GO:0097734	extracellular exosome biogenesis	0.0293928	0.00627157	8837
		GO:0006622	protein targeting to lysosome	0.0293928	0.00627157	8837
		GO:0140112	extracellular vesicle biogenesis	0.0293928	0.00627157	8837
		GO:0090383	phagosome acidification	0.0293928	0.00627157	8837
		GO:1902745	positive regulation of lamellipodium organization	0.0293928	0.00627157	8837
		GO:0010591	regulation of lamellipodium assembly	0.0293928	0.00627157	8837
		GO:0045920	negative regulation of exocytosis	0.0293928	0.00627157	8837
		GO:0019076	viral release from host cell	0.0293928	0.00627157	8837
		GO:0035890	exit from host	0.0293928	0.00627157	8837
		GO:0035891	exit from host cell	0.0293928	0.00627157	8837
		GO:0052126	movement in host environment	0.0293928	0.00627157	8837
		GO:0034314	Arp2/3 complex-mediated actin nucleation	0.0293928	0.00627157	8837
		GO:0006623	protein targeting to vacuole	0.0293928	0.00627157	8837
		GO:1900026	positive regulation of substrate adhesion-dependent cell spreading	0.0293928	0.00627157	8837
		GO:0045022	early endosome to late endosome transport	0.0293928	0.00627157	8837
		GO:0061462	protein localization to lysosome	0.0293928	0.00627157	8837
		GO:0098927	vesicle-mediated transport between endosomal compartments	0.0293928	0.00627157	8837
		GO:0090382	phagosome maturation	0.029625	0.00632113	8837
		GO:1902743	regulation of lamellipodium organization	0.029625	0.00632113	8837
		GO:0042059	negative regulation of epidermal growth factor receptor signaling pathway	0.029625	0.00632113	51719
		GO:0072666	establishment of protein localization to vacuole	0.032836	0.00700625	8837
		GO:0045010	actin nucleation	0.0342095	0.00729933	51719
		GO:0061912	selective autophagy	0.0342095	0.00729933	8837
		GO:0051452	intracellular pH reduction	0.0346637	0.00739623	8837
		GO:1900024	regulation of substrate adhesion-dependent cell spreading	0.0346637	0.00739623	8837
		GO:0045851	pH reduction	0.0346801	0.00739973	51719
		GO:1901185	negative regulation of ERBB signaling pathway	0.0346801	0.00739973	8837
		GO:0008333	endosome to lysosome transport	0.0346879	0.00740141	8837
		GO:0007040	lysosome organization	0.0351019	0.00748973	8837
		GO:0080171	lytic vacuole organization	0.0354967	0.00757397	8837
		GO:0030032	lamellipodium assembly	0.0354967	0.00757397	51719
		GO:0072665	protein localization to vacuole	0.0354967	0.00757397	51719
		GO:0032482	Rab protein signal transduction	0.0354967	0.00757397	51719
		GO:0007032	endosome organization	0.0354967	0.00757397	8837
		GO:0097581	lamellipodium organization	0.0354967	0.00757397	8837
		GO:0051453	regulation of intracellular pH	0.0358646	0.00765247	8837
		GO:0042058	regulation of epidermal growth factor receptor signaling pathway	0.0358646	0.00765247	8837
		GO:0048013	ephrin receptor signaling pathway	0.0369446	0.00788292	8837
		GO:0042147	retrograde transport, endosome to Golgi	0.0369446	0.00788292	8837
		GO:0045921	positive regulation of exocytosis	0.0372475	0.00794755	51719
		GO:0030641	regulation of cellular pH	0.0372475	0.00794755	8837
		GO:0000045	autophagosome assembly	0.0372475	0.00794755	51719
		GO:1901184	regulation of ERBB signaling pathway	0.038937	0.00830805	8837
		GO:0006906	vesicle fusion	0.038937	0.00830805	8837
		GO:1905037	autophagosome organization	0.0395855	0.0084464	8837
		GO:0006885	regulation of pH	0.0398824	0.00850975	8837
		GO:0019886	antigen processing and presentation of exogenous peptide antigen via MHC class II	0.0400358	0.00854248	8837
		GO:0030838	positive regulation of actin filament polymerization	0.0400358	0.00854248	8837
		GO:0034446	substrate adhesion-dependent cell spreading	0.0400358	0.00854248	8837
		GO:0090174	organelle membrane fusion	0.0400358	0.00854248	8837
		GO:0120034	positive regulation of plasma membrane bounded cell projection assembly	0.0408563	0.00871756	51719
		GO:0002495	antigen processing and presentation of peptide antigen via MHC class II	0.0408563	0.00871756	51719
		GO:0002504	antigen processing and presentation of peptide or polysaccharide antigen via MHC class II	0.0408563	0.00871756	51719
		GO:0006900	vesicle budding from membrane	0.0419409	0.00894898	51719
		GO:0007041	lysosomal transport	0.0419409	0.00894898	8837
		GO:0048524	positive regulation of viral process	0.0419409	0.00894898	8837
		GO:0030004	cellular monovalent inorganic cation homeostasis	0.0424933	0.00906684	8837
		GO:0007173	epidermal growth factor receptor signaling pathway	0.0433387	0.00924724	8837
		GO:0010811	positive regulation of cell-substrate adhesion	0.0441692	0.00942443	8837
		GO:0048284	organelle fusion	0.0446876	0.00953504	8837
		GO:0032273	positive regulation of protein polymerization	0.0460816	0.00983248	8837
		GO:0002433	immune response-regulating cell surface receptor signaling pathway involved in phagocytosis	0.0462822	0.0098753	51719
		GO:0038096	Fc-gamma receptor signaling pathway involved in phagocytosis	0.0467693	0.00997921	8837
		GO:0007034	vacuolar transport	0.0469607	0.0100201	8837
		GO:0038094	Fc-gamma receptor signaling pathway	0.0477187	0.0101818	8837
		GO:0038127	ERBB signaling pathway	0.0477961	0.0101983	8837
		GO:0002431	Fc receptor mediated stimulatory signaling pathway	0.0477961	0.0101983	8837
		GO:0010770	positive regulation of cell morphogenesis involved in differentiation	0.0485286	0.0103546	8837
		GO:0055067	monovalent inorganic cation homeostasis	0.0499579	0.0106596	8837
		GO:0061025	membrane fusion	0.0499579	0.0106596	8837
		GO:0016482	cytosolic transport	0.0244735	0.00303078	8837
		GO:0030833	regulation of actin filament polymerization	0.0244735	0.00303078	8837
		GO:0007033	vacuole organization	0.0264456	0.003275	51719
		GO:0002478	antigen processing and presentation of exogenous peptide antigen	0.0264456	0.003275	8837
		GO:0120032	regulation of plasma membrane bounded cell projection assembly	0.0264456	0.003275	8837
		GO:0060491	regulation of cell projection assembly	0.0352357	0.00436356	51719
		GO:0022406	membrane docking	0.0352357	0.00436356	51719
		GO:0008064	regulation of actin polymerization or depolymerization	0.0406928	0.00503935	8837
		GO:0030832	regulation of actin filament length	0.0406928	0.00503935	8837
		GO:0019884	antigen processing and presentation of exogenous antigen	0.0477086	0.00590819	51719
		GO:0030041	actin filament polymerization	0.0477086	0.00590819	8837
		GO:0048002	antigen processing and presentation of peptide antigen	0.0479524	0.00593837	51719
		GO:1902905	positive regulation of supramolecular fiber organization	0.0479524	0.00593837	8837
		GO:0050792	regulation of viral process	0.0404214	NA	10521
		GO:0008154	actin polymerization or depolymerization	0.0404214	NA	10521
		GO:0051701	interaction with host	0.0404214	NA	10521
		GO:1903531	negative regulation of secretion by cell	0.0404214	NA	10521
		GO:0045732	positive regulation of protein catabolic process	0.0404214	NA	10521
		GO:0010810	regulation of cell-substrate adhesion	0.0404214	NA	10521
		GO:0017157	regulation of exocytosis	0.0404214	NA	10521
		GO:0032271	regulation of protein polymerization	0.0404214	NA	10521
		GO:0043903	regulation of symbiosis, encompassing mutualism through parasitism	0.0404214	NA	10521
		GO:0016197	endosomal transport	0.0404214	NA	10521
		GO:0019882	antigen processing and presentation	0.0404214	NA	55629
		GO:0051495	positive regulation of cytoskeleton organization	0.0404214	NA	10521
		GO:0005885	Arp2/3 protein complex	0.0404214	NA	10521
		GO:0033162	melanosome membrane	0.0404214	NA	10521
		GO:0045009	chitosome	0.0404214	NA	10521
		GO:0090741	pigment granule membrane	0.0404214	NA	10521
		GO:0034045	phagophore assembly site membrane	0.0404214	NA	10521
		GO:0030904	retromer complex	0.0404214	NA	10521
		GO:0000407	phagophore assembly site	0.0404214	NA	10521
		GO:0000421	autophagosome membrane	0.0405505	NA	10521
		GO:0031312	extrinsic component of organelle membrane	0.0420303	NA	10521
		GO:0035861	site of double-strand break	0.0432633	NA	55629
		GO:0090734	site of DNA damage	0.0432633	NA	10521
		GO:0030670	phagocytic vesicle membrane	0.0432633	NA	10521
		GO:0005811	lipid droplet	0.0432633	NA	10521
		GO:0005776	autophagosome	0.0432633	NA	10521
		GO:0042470	melanosome	0.0432633	NA	10521
		GO:0048770	pigment granule	0.0432633	NA	10521
		GO:0045335	phagocytic vesicle	0.0444269	NA	10521
		GO:0031902	late endosome membrane	0.0444269	NA	10521
		GO:0030666	endocytic vesicle membrane	0.0444269	NA	10521
		GO:0030027	lamellipodium	0.0444269	NA	55629
	9	GO:0090068	positive regulation of cell cycle process	0.0444269	NA	10521
		GO:0045787	positive regulation of cell cycle	0.0444269	NA	10521
		GO:0043484	regulation of RNA splicing	0.0444269	NA	55629
		GO:0050657	nucleic acid transport	0.0444269	NA	10521
		GO:0050658	RNA transport	0.0444269	NA	10521
		GO:0051236	establishment of RNA localization	0.0444269	NA	10521
		GO:0006403	RNA localization	0.0444269	NA	10521
		GO:0015931	nucleobase-containing compound transport	0.0444269	NA	10521
		GO:0034080	CENP-A containing nucleosome assembly	0.0444269	NA	10521
		GO:0061641	CENP-A containing chromatin organization	0.0444269	NA	55629
		GO:0031503	protein-containing complex localization	0.0444269	NA	10521
		GO:0031055	chromatin remodeling at centromere	0.0444269	NA	10521
		GO:0006336	DNA replication-independent nucleosome assembly	0.0496113	NA	10521
		GO:0034724	DNA replication-independent nucleosome organization	0.0447327	0.0117718	55629
		GO:0034508	centromere complex assembly	0.0447327	0.0117718	55629
		GO:1903311	regulation of mRNA metabolic process	0.0447327	0.0117718	55629
		GO:0043486	histone exchange	0.0431487	NA	10521
		GO:0000381	regulation of alternative mRNA splicing, via spliceosome	0.0431487	NA	10521
		GO:0010948	negative regulation of cell cycle process	0.0431487	NA	10521
		GO:0000380	alternative mRNA splicing, via spliceosome	0.0431487	NA	10521
		GO:0034644	cellular response to UV	0.0431487	NA	10521
		GO:0071158	positive regulation of cell cycle arrest	0.0431487	NA	10521
		GO:0043044	ATP-dependent chromatin remodeling	0.000257033	6.03057e-05	9867/7096
		GO:0048024	regulation of mRNA splicing, via spliceosome	0.000299764	7.03315e-05	9867/7096
		GO:0008380	RNA splicing	0.000481251	0.000112912	9867/7096
		GO:0071156	regulation of cell cycle arrest	0.00343376	0.000805637	9867/7096
		GO:0071426	ribonucleoprotein complex export from nucleus	0.00506975	0.00118948	9867/7096
		GO:0071166	ribonucleoprotein complex localization	0.00997899	0.0023413	9867/7096
		GO:0071482	cellular response to light stimulus	0.0155436	0.00364688	9867/7096
		GO:0006405	RNA export from nucleus	0.0275106	0.00645461	1655/10625
		GO:0050684	regulation of mRNA processing	0.00078526	0.00018256	9867/7096
		GO:0009411	response to UV	0.0035558	0.000826664	9867/7096
		GO:0006334	nucleosome assembly	0.0277317	0.00650648	1655
		GO:0031497	chromatin assembly	0.0277317	0.00650648	7096
		GO:0043488	regulation of mRNA stability	0.0277317	0.00650648	7096
		GO:0006611	protein export from nucleus	0.0277317	0.00650648	7096
		GO:0006338	chromatin remodeling	0.0277317	0.00650648	1655
		GO:0043487	regulation of RNA stability	0.0277317	0.00650648	7096
		GO:0034728	nucleosome organization	0.0277317	0.00650648	7096
		GO:0070507	regulation of microtubule cytoskeleton organization	0.0492711	0.0155593	1655
		GO:0006333	chromatin assembly or disassembly	0.0277317	0.00650648	1655/10625
		GO:0071478	cellular response to radiation	0.0277317	0.00650648	7096
		GO:0051168	nuclear export	0.0277317	0.00650648	1655
		GO:1902115	regulation of organelle assembly	0.0277317	0.00650648	9867
		GO:0061013	regulation of mRNA catabolic process	0.0277317	0.00650648	7096
		GO:0006323	DNA packaging	0.0277317	0.00650648	1655
		GO:0032886	regulation of microtubule-based process	0.0277317	0.00650648	1655
		GO:0007050	cell cycle arrest	0.0277317	0.00650648	1655
		GO:0010998	regulation of translational initiation by eIF2 alpha phosphorylation	0.0277317	0.00650648	7096
		GO:0032070	regulation of deoxyribonuclease activity	0.0277317	0.00650648	1655
		GO:0090336	positive regulation of brown fat cell differentiation	0.0277317	0.00650648	1655
		GO:0065004	protein-DNA complex assembly	0.0277317	0.00650648	1655
		GO:0033673	negative regulation of kinase activity	0.0277317	0.00650648	7096
		GO:0010826	negative regulation of centrosome duplication	0.0285853	0.00670675	7096
		GO:0034244	negative regulation of transcription elongation from RNA polymerase II promoter	0.0285853	0.00670675	7096
		GO:0051988	regulation of attachment of spindle microtubules to kinetochore	0.0285853	0.00670675	1655
		GO:0099640	axo-dendritic protein transport	0.0285853	0.00670675	7096
		GO:0072331	signal transduction by p53 class mediator	0.0287145	0.00673708	9867
		GO:0000054	ribosomal subunit export from nucleus	0.0287145	0.00673708	9867
		GO:0033750	ribosome localization	0.0287145	0.00673708	9867
		GO:0051315	attachment of mitotic spindle microtubules to kinetochore	0.0287145	0.00673708	7096
		GO:0000082	G1/S transition of mitotic cell cycle	0.0287145	0.00673708	7096
		GO:0032785	negative regulation of DNA-templated transcription, elongation	0.0287145	0.00673708	1655
		GO:0043558	regulation of translational initiation in response to stress	0.0296918	0.00696637	7096
		GO:0046606	negative regulation of centrosome cycle	0.0306241	0.00718511	9867
		GO:0071428	rRNA-containing ribonucleoprotein complex export from nucleus	0.0354224	0.00831091	1655
		GO:0051348	negative regulation of transferase activity	0.0354224	0.00831091	1655
		GO:0071824	protein-DNA complex subunit organization	0.0354224	0.00831091	9867
		GO:0044843	cell cycle G1/S phase transition	0.0354224	0.00831091	7096
		GO:0035372	protein localization to microtubule	0.0354224	0.00831091	1655
		GO:0090335	regulation of brown fat cell differentiation	0.0354224	0.00831091	1655
		GO:0062033	positive regulation of mitotic sister chromatid segregation	0.0354224	0.00831091	1655
		GO:0009416	response to light stimulus	0.0360668	0.0084621	9867
		GO:0009048	dosage compensation by inactivation of X chromosome	0.0360668	0.0084621	10625
		GO:0043555	regulation of translation in response to stress	0.0360668	0.0084621	9867
		GO:0071103	DNA conformation change	0.0373336	0.0087593	1655
		GO:0071214	cellular response to abiotic stimulus	0.0385542	0.00904568	1655
		GO:0104004	cellular response to environmental stimulus	0.0403486	0.00946669	1655
		GO:0007549	dosage compensation	0.0407701	0.0095656	7096
		GO:0032211	negative regulation of telomere maintenance via telomerase	0.0407701	0.0095656	1655
		GO:1901673	regulation of mitotic spindle assembly	0.0430775	0.010107	7096
		GO:0006913	nucleocytoplasmic transport	0.0430775	0.010107	1655
		GO:0051169	nuclear transport	0.0430775	0.010107	10625
		GO:2000737	negative regulation of stem cell differentiation	0.0430775	0.010107	1655
		GO:0032069	regulation of nuclease activity	0.0430775	0.010107	1655
		GO:0046599	regulation of centriole replication	0.0445755	0.0104584	7096
		GO:0051457	maintenance of protein location in nucleus	0.0449637	0.0105495	1655
		GO:0071359	cellular response to dsRNA	0.0450423	0.0105679	7096
		GO:0006402	mRNA catabolic process	0.0450423	0.0105679	10625
		GO:0000377	RNA splicing, via transesterification reactions with bulged adenosine as nucleophile	0.0450423	0.0105679	7096
		GO:0000398	mRNA splicing, via spliceosome	0.0467339	0.0109648	1655
		GO:0000375	RNA splicing, via transesterification reactions	0.0467339	0.0109648	7096
		GO:0010639	negative regulation of organelle organization	0.0467339	0.0109648	1655
		GO:0090169	regulation of spindle assembly	0.0467339	0.0109648	1655
		GO:1904357	negative regulation of telomere maintenance via telomere lengthening	0.0467339	0.0109648	10625
		GO:0006401	RNA catabolic process	0.00934037	0.00655464	1655/10625
		GO:0051984	positive regulation of chromosome segregation	0.0254398	0.00617971	7096
		GO:0000395	mRNA 5'-splice site recognition	0.0254398	0.00617971	7096
		GO:0034243	regulation of transcription elongation from RNA polymerase II promoter	0.0254398	0.00617971	9867
		GO:1902751	positive regulation of cell cycle G2/M phase transition	0.0269825	0.00655444	9867
		GO:0051052	regulation of DNA metabolic process	0.0269825	0.00655444	1655
		GO:0006335	DNA replication-dependent nucleosome assembly	0.0365771	0.00888513	1655
		GO:0008608	attachment of spindle microtubules to kinetochore	0.0365771	0.00888513	1655
		GO:0034723	DNA replication-dependent nucleosome organization	0.0365771	0.00888513	9867
		GO:0009314	response to radiation	0.0368291	0.00894634	1655
		GO:1901385	regulation of voltage-gated calcium channel activity	0.0368291	0.00894634	1655
		GO:0032205	negative regulation of telomere maintenance	0.0383215	0.00930885	1655
		GO:0007099	centriole replication	0.0383215	0.00930885	1655
		GO:0060236	regulation of mitotic spindle organization	0.0383215	0.00930885	1655
		GO:0042326	negative regulation of phosphorylation	0.0383215	0.00930885	1655
		GO:0097064	ncRNA export from nucleus	0.00449248	0.0031941	8036/5500
		GO:2000279	negative regulation of DNA biosynthetic process	0.0242167	0.0172178	472/3181/5500
		GO:0072595	maintenance of protein localization in organelle	0.0242167	0.0172178	8036/5500
		GO:2000648	positive regulation of stem cell proliferation	0.0242167	0.0172178	8036/5500
		GO:1901987	regulation of cell cycle phase transition	0.0321072	0.0228278	7764/10933
		GO:0098534	centriole assembly	0.0452836	0.0145192	6421
		GO:0050873	brown fat cell differentiation	0.0452836	0.0145192	6421
		GO:0070317	negative regulation of G0 to G1 transition	0.0452836	0.0145192	27250
		GO:0090224	regulation of spindle organization	0.0452836	0.0145192	27250
		GO:0010824	regulation of centrosome duplication	0.0452836	0.0145192	6421
		GO:0007080	mitotic metaphase plate congression	0.0452836	0.0145192	27250
		GO:0048255	mRNA stabilization	0.0452836	0.0145192	6421
		GO:0070316	regulation of G0 to G1 transition	0.0452836	0.0145192	6421
		GO:0071013	catalytic step 2 spliceosome	0.0452836	0.0145192	6421
		GO:0000922	spindle pole	0.0452836	0.0145192	6421
		GO:0005681	spliceosomal complex	0.0452836	0.0145192	27250
		GO:0031010	ISWI-type complex	0.0452836	0.0145192	27250
		GO:0016580	Sin3 complex	0.0452836	0.0145192	27250
		GO:1990023	mitotic spindle midzone	0.0452836	0.0145192	6421
		GO:0016581	NuRD complex	0.0452836	0.0145192	27250
		GO:0031616	spindle pole centrosome	0.0452836	0.0145192	6421
		GO:0090545	CHD-type complex	0.0452836	0.0145192	6421
		GO:0035098	ESC/E(Z) complex	0.0452836	0.0145192	27250
		GO:0070822	Sin3-type complex	0.0452836	0.0145192	27250
		GO:0043034	costamere	0.0452836	0.0145192	6421
		GO:0035145	exon-exon junction complex	0.0452836	0.0145192	6421
		GO:0005697	telomerase holoenzyme complex	0.0452836	0.0145192	27250
		GO:0005819	spindle	0.0452836	0.0145192	57515
		GO:0005667	transcription factor complex	0.0452836	0.0145192	27250
		GO:0051656	establishment of organelle localization	0.0452836	0.0145192	27250
		GO:0022613	ribonucleoprotein complex biogenesis	0.0452836	0.0145192	27250
		GO:0140297	DNA-binding transcription factor binding	0.0452836	0.0145192	27250
		GO:0061629	RNA polymerase II-specific DNA-binding transcription factor binding	0.0452836	0.0145192	27250
		GO:0016607	nuclear speck	0.0452836	0.0145192	27250
		GO:0000803	sex chromosome	0.0452836	0.0145192	27250
		GO:0005925	focal adhesion	0.0452836	0.0145192	27250
		GO:0030055	cell-substrate junction	0.0452836	0.0145192	57515
		GO:0032839	dendrite cytoplasm	0.0452836	0.0145192	6421
		GO:0051233	spindle midzone	0.0452836	0.0145192	27250
		GO:1990841	promoter-specific chromatin binding	0.0452836	0.0145192	27250
		GO:0033613	activating transcription factor binding	0.0452836	0.0145192	27250
		GO:0031490	chromatin DNA binding	0.0452836	0.0145192	27250
		GO:0043021	ribonucleoprotein complex binding	0.0452836	0.0145192	27250
		GO:0042393	histone binding	0.0452836	0.0145192	27250
		GO:0030957	Tat protein binding	0.0452836	0.0145192	27250
		GO:0097493	structural molecule activity conferring elasticity	0.0452836	0.0145192	27250
		GO:0043023	ribosomal large subunit binding	0.0416176	0.00625829	6421
		GO:0044548	S100 protein binding	0.0416176	0.00625829	6421
		GO:0043024	ribosomal small subunit binding	0.0416176	0.00625829	6421
		GO:0001091	RNA polymerase II basal transcription factor binding	0.0416176	0.00625829	6421
		GO:0070034	telomerase RNA binding	0.0416176	0.00625829	6421
		GO:0008143	poly(A) binding	0.0441906	0.0066452	57515
		GO:0051059	NF-kappaB binding	0.0394556	0.01837	102
		GO:0070717	poly-purine tract binding	0.0394556	0.01837	7520
		GO:0008187	poly-pyrimidine tract binding	0.0364612	0.0170579	7520
	10	GO:0005885	Arp2/3 protein complex	0.0394556	0.01837	7520
		GO:0048188	Set1C/COMPASS complex	0.0394556	0.01837	23451
		GO:0030479	actin cortical patch	0.0394556	0.01837	23451
		GO:0061645	endocytic patch	0.0394556	0.01837	102
		GO:0008287	protein serine/threonine phosphatase complex	0.0394556	0.01837	102
		GO:1903293	phosphatase complex	0.0394556	0.01837	23451
		GO:0035861	site of double-strand break	0.0394556	0.01837	23451
		GO:0090734	site of DNA damage	0.0160047	0.00439488	2014
		GO:0005791	rough endoplasmic reticulum	0.0160047	0.00439488	11337
		GO:0035097	histone methyltransferase complex	0.0160047	0.00439488	11337
		GO:0030864	cortical actin cytoskeleton	0.0350403	0.00962204	11337
		GO:0005903	brush border	0.0371277	0.0101952	11337
		GO:0034708	methyltransferase complex	0.0371277	0.0101952	11337
		GO:0030863	cortical cytoskeleton	0.0371277	0.0101952	11337
		GO:0000784	nuclear chromosome, telomeric region	0.0371277	0.0101952	11337
		GO:0030176	integral component of endoplasmic reticulum membrane	0.0371277	0.0101952	11337
		GO:0098862	cluster of actin-based cell projections	0.0371277	0.0101952	11337
		GO:0031227	intrinsic component of endoplasmic reticulum membrane	0.049665	0.013638	11337
		GO:0000781	chromosome, telomeric region	0.0497665	0.0136659	11337
		GO:0140035	ubiquitination-like modification-dependent protein binding	0.0273389	0.00575557	11337
		GO:0140036	ubiquitin-dependent protein binding	0.0273389	0.00575557	11337
		GO:0042800	histone methyltransferase activity (H3-K4 specific)	0.0273389	0.00575557	11337
		GO:0018024	histone-lysine N-methyltransferase activity	0.0351553	0.00740112	11337
		GO:0005160	transforming growth factor beta receptor binding	0.0351553	0.00740112	11337
		GO:0042054	histone methyltransferase activity	0.0351553	0.00740112	11337
		GO:0016279	protein-lysine N-methyltransferase activity	0.0351553	0.00740112	11337
		GO:0016278	lysine N-methyltransferase activity	0.0351553	0.00740112	11337
		GO:0046332	SMAD binding	0.038251	0.00805283	11337
		GO:0008276	protein methyltransferase activity	0.0391459	0.00824124	11337
		GO:0008170	N-methyltransferase activity	0.0439929	0.00661547	11337
		GO:0005200	structural constituent of cytoskeleton	0.0391459	0.00824124	11337
		GO:0004843	thiol-dependent ubiquitin-specific protease activity	0.0316716	0.00606156	11337
		GO:0036459	thiol-dependent ubiquitinyl hydrolase activity	0.0322288	0.00616819	11337
		GO:0101005	ubiquitinyl hydrolase activity	0.0354692	0.0078879	10109/7879
		GO:0004197	cysteine-type endopeptidase activity	0.0354692	0.0078879	7879
		GO:0019783	ubiquitin-like protein-specific protease activity	0.0354692	0.0078879	7879
		GO:0140030	modification-dependent protein binding	0.0354692	0.0078879	7879
		GO:0008757	S-adenosylmethionine-dependent methyltransferase activity	0.0354692	0.0078879	7879
KEGG	1	hsa05142	Chagas disease (American trypanosomiasis)	0.0283134	0.0105906	4869
		hsa04064	NF-kappa B signaling pathway	0.0283134	0.0105906	4869
		hsa04668	TNF signaling pathway	0.0283134	0.0105906	3192/4869
		hsa04152	AMPK signaling pathway	0.0283134	0.0105906	4869/5928
		hsa04210	Apoptosis	0.0289875	0.0108427	51379/5934
		hsa04140	Autophagy - animal	0.0289875	0.0108427	3192
		hsa04150	mTOR signaling pathway	0.0289875	0.0108427	3192
		hsa05160	Hepatitis C	0.0303882	0.0113667	3192
		hsa04217	Necroptosis	0.0304935	0.011406	4869/5934
	6	hsa03450	Non-homologous end-joining	0.0309481	0.0115761	3192
	7	hsa04136	Autophagy - other	0.0309481	0.0115761	4869
		hsa04137	Mitophagy - animal	0.0317076	0.0118602	4869/5928
		hsa04727	GABAergic synapse	0.0317076	0.0118602	4869/5934
		hsa04068	FoxO signaling pathway	0.0317076	0.0118602	4869/5934
		hsa04140	Autophagy - animal	0.0319475	0.0119499	3192
		hsa04371	Apelin signaling pathway	0.0319475	0.0119499	3192
		hsa04621	NOD-like receptor signaling pathway	0.0319475	0.0119499	3192
		hsa05167	Kaposi sarcoma-associated herpesvirus infection	0.0323844	0.0121133	4869/6426
		hsa05131	Shigellosis	0.0323952	0.0121174	4869/6426
	8	hsa05132	Salmonella infection	0.0323952	0.0121174	3192
		hsa04144	Endocytosis	0.0324562	0.0121402	4869
	9	hsa03040	Spliceosome	0.0324562	0.0121402	4869
		hsa04218	Cellular senescence	0.0324562	0.0121402	3192
Reactome	1	R-HSA-3371378	Regulation by c-FLIP	0.0324562	0.0121402	4869
		R-HSA-5218900	CASP8 activity is inhibited	0.0335796	0.0125604	3192/4869
		R-HSA-69416	Dimerization of procaspase-8	0.0355267	0.0132887	3192/6426
		R-HSA-140534	Caspase activation via Death Receptors in the presence of ligand	0.0355267	0.0132887	3192/6426
		R-HSA-5675482	Regulation of necroptotic cell death	0.0356931	0.0133509	3192/6426
		R-HSA-5213460	RIPK1-mediated regulated necrosis	0.0368935	0.0138	3192/4869
		R-HSA-5218859	Regulated Necrosis	0.0368935	0.0138	3192
		R-HSA-5357769	Caspase activation via extrinsic apoptotic signalling pathway	0.0368935	0.0138	3192
		R-HSA-380972	Energy dependent regulation of mTOR by LKB1-AMPK	0.0368935	0.0138	3192/4869
		R-HSA-165159	mTOR signalling	0.0375848	0.0140585	3192
		R-HSA-198933	Immunoregulatory interactions between a Lymphoid and a non-Lymphoid cell	0.0385382	0.0144152	6426
		R-HSA-73887	Death Receptor Signalling	0.0390931	0.0146227	3192
	2	R-HSA-3899300	SUMOylation of transcription cofactors	0.0390931	0.0146227	4869
		R-HSA-927802	Nonsense-Mediated Decay (NMD)	0.0401399	0.0150142	3192/4869
		R-HSA-975957	Nonsense Mediated Decay (NMD) enhanced by the Exon Junction Complex (EJC)	0.0401399	0.0150142	5928
		R-HSA-3108232	SUMO E3 ligases SUMOylate target proteins	0.0401399	0.0150142	3192
		R-HSA-2990846	SUMOylation	0.0401399	0.0150142	5928
	3	R-HSA-5602498	MyD88 deficiency (TLR2/4)	0.0426434	0.0159507	4869/5934
		R-HSA-5603041	IRAK4 deficiency (TLR2/4)	0.0430805	0.0161142	79026
		R-HSA-983169	Class I MHC mediated antigen processing & presentation	0.043904	0.0164222	3192
		R-HSA-5686938	Regulation of TLR by endogenous ligand	0.0443076	0.0165732	4869
		R-HSA-5260271	Diseases of Immune System	0.0443076	0.0165732	3192
		R-HSA-5602358	Diseases associated with the TLR signaling cascade	0.0443076	0.0165732	3192/4869
		R-HSA-1461957	Beta defensins	0.0443289	0.0165812	4869
		R-HSA-3899300	SUMOylation of transcription cofactors	0.0443289	0.0165812	3192
		R-HSA-1461973	Defensins	0.0445376	0.0166592	3192
		R-HSA-1236974	ER-Phagosome pathway	0.0445376	0.0166592	3192
		R-HSA-166058	MyD88:MAL(TIRAP) cascade initiated on plasma membrane	0.0445376	0.0166592	4869/5934
		R-HSA-168188	Toll Like Receptor TLR6:TLR2 Cascade	0.0450813	0.0168626	4869
		R-HSA-6803157	Antimicrobial peptides	0.0450813	0.0168626	3192
		R-HSA-168179	Toll Like Receptor TLR1:TLR2 Cascade	0.0450813	0.0168626	5928
		R-HSA-181438	Toll Like Receptor 2 (TLR2) Cascade	0.0450813	0.0168626	3192
		R-HSA-1236975	Antigen processing-Cross presentation	0.0468815	0.0175359	4869
	5	R-HSA-8950505	Gene and protein expression by JAK-STAT signaling after Interleukin-12 stimulation	0.0475791	0.0177969	3192
		R-HSA-9020591	Interleukin-12 signaling	0.0478851	0.0179114	3192
		R-HSA-381038	XBP1(S) activates chaperone genes	0.0478851	0.0179114	5928
		R-HSA-381070	IRE1alpha activates chaperones	0.04039	0.0179363	3192/6426
		R-HSA-8848021	Signaling by PTK6	0.04039	0.0179363	3192/4869
		R-HSA-9006927	Signaling by Non-Receptor Tyrosine Kinases	0.04039	0.0179363	3192/6426
		R-HSA-447115	Interleukin-12 family signaling	0.04039	0.0179363	5928
	6	R-HSA-9013700	NOTCH4 Activation and Transmission of Signal to the Nucleus	0.04039	0.0179363	5928
		R-HSA-3270619	IRF3-mediated induction of type I IFN	0.04039	0.0179363	3192
		R-HSA-162594	Early Phase of HIV Life Cycle	0.04039	0.0179363	5928
		R-HSA-2691230	Signaling by NOTCH1 HD Domain Mutants in Cancer	0.04039	0.0179363	4869
		R-HSA-2691232	Constitutive Signaling by NOTCH1 HD Domain Mutants	0.04039	0.0179363	5928
		R-HSA-1834941	STING mediated induction of host immune responses	0.04039	0.0179363	5928
		R-HSA-6798695	Neutrophil degranulation	0.04039	0.0179363	5928
		R-HSA-2979096	NOTCH2 Activation and Transmission of Signal to the Nucleus	0.04039	0.0179363	79026
		R-HSA-9013507	NOTCH3 Activation and Transmission of Signal to the Nucleus	0.04039	0.0179363	6426
		R-HSA-2122948	Activated NOTCH1 Transmits Signal to the Nucleus	0.04039	0.0179363	3192
		R-HSA-1980145	Signaling by NOTCH2	0.04039	0.0179363	3192/4869
		R-HSA-177929	Signaling by EGFR	0.04039	0.0179363	3192/5934
		R-HSA-9012852	Signaling by NOTCH3	0.0385852	0.0145964	3192/4869
		R-HSA-3928665	EPH-ephrin mediated repulsion of cells	0.0453825	0.0171677	4869/6426
		R-HSA-72165	mRNA Splicing - Minor Pathway	0.0403568	0.01175	4869/5934
		R-HSA-2644602	Signaling by NOTCH1 PEST Domain Mutants in Cancer	0.0368087	0.010717	4869/5934
		R-HSA-2644603	Signaling by NOTCH1 in Cancer	0.04039	0.0179363	3192/6426
		R-HSA-2644606	Constitutive Signaling by NOTCH1 PEST Domain Mutants	0.04039	0.0179363	3192
		R-HSA-2894858	Signaling by NOTCH1 HD+PEST Domain Mutants in Cancer	0.04039	0.0179363	79026/4869
		R-HSA-2894862	Constitutive Signaling by NOTCH1 HD+PEST Domain Mutants	0.04039	0.0179363	79026/4869
		R-HSA-1834949	Cytosolic sensors of pathogen-associated DNA	0.04039	0.0179363	3192
		R-HSA-1442490	Collagen degradation	0.0411096	0.0182559	3192
		R-HSA-5693571	Nonhomologous End-Joining (NHEJ)	0.0128105	0.00404542	3192/5934
		R-HSA-1980143	Signaling by NOTCH1	0.020075	0.00633946	4869/5934
		R-HSA-9013694	Signaling by NOTCH4	0.0243696	0.00769566	3192/5928
		R-HSA-5250924	B-WICH complex positively regulates rRNA expression	0.0243696	0.00769566	3192/4869
		R-HSA-2682334	EPH-Ephrin signaling	0.0348846	0.0110162	4869/5928
		R-HSA-5250913	Positive epigenetic regulation of rRNA expression	0.0348846	0.0110162	4869
		R-HSA-8957275	Post-translational protein phosphorylation	0.0348846	0.0110162	79026
		R-HSA-977225	Amyloid fiber formation	0.0366299	0.0115673	4869
	7	R-HSA-8854214	TBC/RABGAPs	0.0380216	0.0120068	79026
		R-HSA-1632852	Macroautophagy	0.039156	0.0123651	4869
		R-HSA-9612973	Autophagy	0.0421985	0.0133258	3192
		R-HSA-9007101	Rab regulation of trafficking	0.0428283	0.0135247	3192
	8	R-HSA-5663213	RHO GTPases Activate WASPs and WAVEs	0.043365	0.0136942	3192
		R-HSA-3928662	EPHB-mediated forward signaling	0.0473662	0.0149577	4869
		R-HSA-8854214	TBC/RABGAPs	0.0473662	0.0149577	3192
		R-HSA-2029482	Regulation of actin dynamics for phagocytic cup formation	0.0490047	0.0154752	3192
		R-HSA-8873719	RAB geranylgeranylation	0.0226956	0.00597252	10096
		R-HSA-2029480	Fcgamma receptor (FCGR) dependent phagocytosis	0.0226956	0.00597252	80335
		R-HSA-8876198	RAB GEFs exchange GTP for GDP on RABs	0.0226956	0.00597252	10096
		R-HSA-2682334	EPH-Ephrin signaling	0.0226956	0.00597252	10096
		R-HSA-2132295	MHC class II antigen presentation	0.0424604	0.0111738	80335
		R-HSA-9007101	Rab regulation of trafficking	0.0424604	0.0111738	80335
		R-HSA-8856828	Clathrin-mediated endocytosis	0.0461621	0.0121479	10096
	9	R-HSA-1362300	Transcription of E2F targets under negative control by p107 (RBL1) and p130 (RBL2) in complex with HDAC1	0.0461621	0.0121479	10096
		R-HSA-1362277	Transcription of E2F targets under negative control by DREAM complex	0.0461621	0.0121479	23471
		R-HSA-1538133	G0 and Early G1	0.0461621	0.0121479	80335
		R-HSA-69205	G1/S-Specific Transcription	0.0461621	0.0121479	10096
		R-HSA-6791312	TP53 Regulates Transcription of Cell Cycle Genes	0.0465149	0.0122408	10096
		R-HSA-606279	Deposition of new CENPA-containing nucleosomes at the centromere	0.0466558	0.0122778	80335
		R-HSA-774815	Nucleosome assembly	0.0466558	0.0122778	10096
		R-HSA-3700989	Transcriptional Regulation by TP53	0.0468918	0.0123399	80335
		R-HSA-69202	Cyclin E associated events during G1/S transition	0.0475509	0.0125134	23471
		R-HSA-69656	Cyclin A:Cdk2-associated events at S phase entry	0.0475509	0.0125134	10096
		R-HSA-73886	Chromosome Maintenance	0.0475509	0.0125134	23471
		R-HSA-69206	G1/S Transition	0.0475509	0.0125134	80335
		R-HSA-453279	Mitotic G1-G1/S phases	0.0304904	0.00475483	9958
		R-HSA-69242	S Phase	0.0304904	0.00475483	9958
		R-HSA-72163	mRNA Splicing - Major Pathway	0.0325065	0.00506924	80335
		R-HSA-72172	mRNA Splicing	0.0437005	0.00681489	80335
		R-HSA-72203	Processing of Capped Intron-Containing Pre-mRNA	0.0437005	0.00681489	9958
		R-HSA-156711	Polo-like kinase mediated events	0.0437005	0.00681489	80335
		R-HSA-9617828	FOXO-mediated transcription of cell cycle genes	0.0437005	0.00681489	80335
		R-HSA-6804114	TP53 Regulates Transcription of Genes Involved in G2 Cell Cycle Arrest	0.0437005	0.00681489	80335
		R-HSA-6804115	TP53 regulates transcription of additional cell cycle genes whose exact role in the p53 pathway remain uncertain	0.0437005	0.00681489	9958
	10	R-HSA-2173788	Downregulation of TGF-beta receptor signaling	0.0437005	0.00681489	80335
		R-HSA-2173789	TGF-beta receptor signaling activates SMADs	0.0437005	0.00681489	80335
		R-HSA-5663213	RHO GTPases Activate WASPs and WAVEs	0.0437005	0.00681489	10096
		R-HSA-3928662	EPHB-mediated forward signaling	0.0437005	0.00681489	9958
		R-HSA-2029482	Regulation of actin dynamics for phagocytic cup formation	0.0437005	0.00681489	9958
		R-HSA-170834	Signaling by TGF-beta Receptor Complex	0.0437005	0.00681489	9958
		R-HSA-2029480	Fcgamma receptor (FCGR) dependent phagocytosis	0.0437005	0.00681489	9958
		R-HSA-2682334	EPH-Ephrin signaling	0.0437005	0.00681489	9958
		R-HSA-5689603	UCH proteinases	0.0482332	0.00752175	9958
		R-HSA-9006936	Signaling by TGF-beta family members	0.0491393	0.00766304	80335
		R-HSA-1799339	SRP-dependent cotranslational protein targeting to membrane
Disease Ontology	2	DOID:219	colon cancer	0.020861	0.00780302	4869/6426
		DOID:9256	colorectal cancer	0.020861	0.00780302	3192/4869
		DOID:5672	large intestine cancer	0.0214421	0.00802039	3192/4869
		DOID:10155	intestinal cancer	0.0233101	0.00871909	4869/5928
	3	DOID:1080	filariasis	0.0245475	0.00918195	3192/4869
		DOID:11729	Lyme disease	0.0266729	0.00997694	51379/5934
		DOID:13564	aspergillosis	0.0266729	0.00997694	4869
		DOID:883	parasitic helminthiasis infectious disease	0.0266729	0.00997694	4869
		DOID:2473	opportunistic mycosis	0.0266729	0.00997694	3192
		DOID:1024	leprosy	0.0283134	0.0105906	4869/5928
		DOID:0050136	systemic mycosis	0.0283134	0.0105906	3192/4869
		DOID:1564	fungal infectious disease	0.0283134	0.0105906	4869
	5	DOID:4465	papillary renal cell carcinoma	0.0283134	0.0105906	3192
	7	DOID:10126	keratoconus	0.0283134	0.0105906	3192
		DOID:10124	corneal disease	0.0283134	0.0105906	3192
	9	DOID:768	retinoblastoma	0.0283134	0.0105906	5928/5934
		DOID:771	retinal cell cancer	0.0283134	0.0105906	4869
		DOID:4645	retinal cancer	0.0283134	0.0105906	4869
		DOID:0060116	sensory system cancer	0.0283134	0.0105906	3192
		DOID:2174	ocular cancer	0.0283134	0.0105906	51379/5934
	10	DOID:0050735	X-linked disease	0.0283134	0.0105906	3192
		DOID:3298	vaccinia	0.0283134	0.0105906	4869
DisGeNET	1	umls:C0729531	Viral respiratory infection	0.0354692	0.0078879	7879
		umls:C0035333	Retinitis	0.0354692	0.0078879	7879
		umls:C0742133	cervical cancer squamous cell	0.0354692	0.0078879	7879
		umls:C0151798	Hepatic necrosis	0.0354692	0.0078879	7879
		umls:C0549379	Recurrent Carcinoma	0.0354692	0.0078879	10109
	2	umls:C0038395	Streptococcal Infections	0.0354692	0.0078879	10109
		umls:C0035235	Respiratory Syncytial Virus Infections	0.0354692	0.0078879	7879
		umls:C0679408	Lesion of stomach	0.0354692	0.0078879	7879
		umls:C0004659	Bacteriuria	0.0354692	0.0078879	7879
		umls:C0014740	Erythema Chronicum Migrans	0.0354692	0.0078879	7879
		umls:C0085273	Erythema Infectiosum	0.0354692	0.0078879	7879
		umls:C0085426	Gram-Positive Bacterial Infections	0.0354692	0.0078879	10109
		umls:C0040561	Ocular Toxoplasmosis	0.0354692	0.0078879	7879
		umls:C1456246	Bacteroides fragilis infection in conditions classified elsewhere and of unspecified site	0.0354692	0.0078879	10109
		umls:C0029400	Osteitis	0.0354692	0.0078879	7879
		umls:C0023241	Legionnaires' Disease	0.0354692	0.0078879	7879
		umls:C0877445	Candidemia	0.0354692	0.0078879	7879
		umls:C0238463	Papillary thyroid carcinoma	0.0354692	0.0078879	7879
		umls:C0017677	Glossitis, Benign Migratory	0.0354692	0.0078879	10109
		umls:C0262401	Carcinoma of ampulla of Vater	0.0354692	0.0078879	7879
		umls:C0868908	Pancolitis	0.0354692	0.0078879	7879
		umls:C0007965	Chediak-Higashi Syndrome	0.0354692	0.0078879	10109
		umls:C0013884	Filarial Elephantiases	0.0354692	0.0078879	7879
		umls:C0238013	invasive aspergillosis	0.0354692	0.0078879	7879
		umls:C1845055	ALPHA-THALASSEMIA/MENTAL RETARDATION SYNDROME, NONDELETION TYPE, X-LINKED	0.0354692	0.0078879	10109
		umls:C0021400	Influenza	0.0354692	0.0078879	7879
		umls:C0376300	Dengue Shock Syndrome	0.0354692	0.0078879	7879
		umls:C0020875	Ileal Diseases	0.0367429	0.00817114	7879
		umls:C0043395	Yellow Fever	0.0367429	0.00817114	7879
		umls:C0018188	Granuloma	0.0367429	0.00817114	7879
		umls:C0025229	Melioidosis	0.0367429	0.00817114	10109
		umls:C0039128	Syphilis	0.0367429	0.00817114	7879
		umls:C0014061	Tick-Borne Encephalitis	0.0367429	0.00817114	7879
		umls:C0004030	Aspergillosis	0.0367429	0.00817114	7879
		umls:C0242381	Lyme Arthritis	0.0367429	0.00817114	10109
		umls:C0032965	Pregnancy Complications, Infectious	0.0367429	0.00817114	7879
		umls:C0034040	Puerperal Disorders	0.0367429	0.00817114	7879
		umls:C0007930	Chagas Cardiomyopathy	0.0367429	0.00817114	10109
		umls:C0275522	Asymptomatic Infections	0.0367429	0.00817114	7879
		umls:C0007867	Cervix Diseases	0.0367429	0.00817114	7879
		umls:C0035457	Rhinitis, Allergic, Perennial	0.0367429	0.00817114	7879
		umls:C0242172	Pelvic Inflammatory Disease	0.0367429	0.00817114	7879
		umls:C0014057	Japanese Encephalitis	0.0367429	0.00817114	7879
		umls:C0029132	Disorder of the optic nerve	0.0367429	0.00817114	7879
		umls:C0038354	Stomach Diseases	0.0367429	0.00817114	7879
		umls:C1959635	Parvovirus B19 (disease)	0.0367429	0.00817114	7879
		umls:C0034186	Pyelonephritis	0.0367429	0.00817114	7879
		umls:C0085166	Bacterial Vaginosis	0.0367429	0.00817114	10109
		umls:C1367654	Marginal Zone B-Cell Lymphoma	0.0367429	0.00817114	10109
		umls:C0006271	Bronchiolitis	0.0367429	0.00817114	7879
		umls:C0023364	Leptospirosis	0.0367429	0.00817114	10109
		umls:C0025284	Meningeal Neoplasms	0.0367429	0.00817114	7879
		umls:C0276275	Disease due to Parvoviridae	0.0367429	0.00817114	7879
		umls:C0917796	Optic Atrophy, Hereditary, Leber	0.0367429	0.00817114	7879
		umls:C0001618	Tumors of Adrenal Cortex	0.0371239	0.00825587	7879
		umls:C0006272	Bronchiolitis Obliterans	0.0371239	0.00825587	7879
		umls:C1264606	Persistent infection	0.0371239	0.00825587	7879
		umls:C0279980	Extraosseous Ewings sarcoma-primitive neuroepithelial tumor	0.0402707	0.00895568	7879
		umls:C0002171	Alopecia Areata	0.040341	0.00897132	10109
		umls:C0019100	Severe Dengue	0.0407355	0.00905905	7879
		umls:C0684337	Ewings sarcoma-primitive neuroectodermal tumor (PNET)	0.0428754	0.00953493	10109
		umls:C1096184	West Nile viral infection	0.0428754	0.00953493	10109
		umls:C0006840	Candidiasis	0.0428754	0.00953493	10109
		umls:C0242723	Parasitemia	0.0428754	0.00953493	7879
		umls:C0026918	Mycobacterium Infections	0.0428754	0.00953493	10109
		umls:C1719672	Severe Sepsis	0.0428754	0.00953493	7879
		umls:C0042029	Urinary tract infection	0.0431982	0.00960671	10109
		umls:C0520459	Necrotizing Enterocolitis	0.0441159	0.00981079	10109
		umls:C0010692	Cystitis	0.0441159	0.00981079	7879
		umls:C0038358	Gastric ulcer	0.0441159	0.00981079	7879
		umls:C0017154	Gastritis, Atrophic	0.0446864	0.00993766	7879
		umls:C0018621	Hay fever	0.044964	0.00999941	10109
		umls:C1333990	Hereditary Nonpolyposis Colorectal Cancer	0.044964	0.00999941	7879
		umls:C0206663	Neuroectodermal Tumor, Primitive	0.0456958	0.0101622	7879
		umls:C0011065	Cessation of life	0.0456958	0.0101622	10109
		umls:C0279671	Cervical Squamous Cell Carcinoma	0.0456958	0.0101622	10109
		umls:C1337013	Differentiated Thyroid Gland Carcinoma	0.0456958	0.0101622	7879
		umls:C0024198	Lyme Disease	0.0456958	0.0101622	10109
		umls:C0275524	Coinfection	0.0456958	0.0101622	10109
		umls:C0341439	Chronic liver disease	0.0456958	0.0101622	7879
		umls:C0024535	Malaria, Falciparum	0.0456958	0.0101622	10109
		umls:C0751690	Malignant Peripheral Nerve Sheath Tumor	0.0464043	0.0103197	7879
		umls:C0410226	Congenital Myotonic Dystrophy	0.0485221	0.0107907	10109
	3	umls:C0020455	Hypergammaglobulinemia	0.0485221	0.0107907	7879
		umls:C0376545	Hematologic Neoplasms	0.0485221	0.0107907	10109
		umls:C0079774	Peripheral T-Cell Lymphoma	0.0485221	0.0107907	7879
		umls:C1336745	Thymic Lymphoma	0.0485221	0.0107907	7879
	6	umls:C0276548	HIV encephalitis	0.0485221	0.0107907	7879
		umls:C0206019	HIV Encephalopathy	0.0485221	0.0107907	10109
		umls:C0032463	Polycythemia Vera	0.0485221	0.0107907	7879
		umls:C0220633	Uveal melanoma	0.0485221	0.0107907	10109
		umls:C0342880	Polygenic hypercholesterolemia	0.0485221	0.0107907	7879
		umls:C0242006	secondary myelofibrosis	0.0485221	0.0107907	7879
		umls:C0280451	de novo myelodysplastic syndromes	0.0485221	0.0107907	7879
		umls:C0002886	Anemia, Macrocytic	0.0485221	0.0107907	10109
		umls:C3714753	RETINOSCHISIS 1, X-LINKED, JUVENILE	0.0165417	0.00512125	10109
		umls:C0558355	Tonsillar Carcinoma	0.0165417	0.00512125	7879
		umls:C0037278	Skin Diseases, Infectious	0.0165417	0.00512125	7879
		umls:C0588008	Severe depression	0.0165417	0.00512125	7879
		umls:C3714534	dowling-degos disease	0.0165417	0.00512125	7879
		umls:C0856053	Leukemia secondary	0.0172274	0.00533356	7879
		umls:C1301355	Myelodysplastic-Myeloproliferative Diseases	0.0232381	0.00719446	7879
		umls:C1704423	Milroy Disease	0.0232381	0.00719446	7879
		umls:C0267446	Acute gastroenteritis	0.0275247	0.00852157	7879
		umls:C0278996	Cancer of Head and Neck	0.0299179	0.00926251	10109
		umls:C0265385	Autosomal dominant hereditary disorder	0.0321024	0.00993883	10109
		umls:C0349631	Richter's syndrome	0.0321024	0.00993883	7879
		umls:C0752282	Congenital Structural Myopathy	0.0321024	0.00993883	7879
		umls:C1378703	Renal carcinoma	0.0340903	0.0105543	7879
		umls:C0011168	Deglutition Disorders	0.0340903	0.0105543	7879
		umls:C0279000	Liver and Intrahepatic Biliary Tract Carcinoma	0.0340903	0.0105543	7879
		umls:C0085702	Monocytosis	0.0382524	0.0118428	7879
		umls:C0279543	Philadelphia chromosome positive chronic myelogenous leukemia	0.0382524	0.0118428	7879
		umls:C1292772	Leukemia, Myeloid, Chronic, Atypical, BCR-ABL Negative	0.0450879	0.0139591	7879
		umls:C0038160	Staphylococcal Infections	0.0494368	0.0153055	10109
		umls:C0020258	Hydrocephalus, Normal Pressure	0.00134636	0.000503604	3192/4869/51379/5934
		umls:C0271907	Acquired aplastic anemia	0.00193313	0.000723086	3192/4869/51379/5934
		umls:C0276496	Familial Alzheimer Disease (FAD)	0.00213738	0.000799482	79026/3192/6426
		umls:C1332153	Acute Myeloid Leukemia Arising from Previous Myelodysplastic Syndrome	0.00325316	0.00121684	3192/4869/6426
		umls:C1292780	Therapy-related myelodysplastic syndrome	0.00325316	0.00121684	3192/4869/6426
		umls:C0175709	Centronuclear myopathy	0.00325316	0.00121684	3192/4869/6426
		umls:C0740302	5q-syndrome	0.00448518	0.00167767	3192/4869/6426
		umls:C1292779	Myelodysplastic Syndrome with Isolated del(5q)	0.00450764	0.00168608	3192/4869/6426
		umls:C1802398	Chromosome 5, trisomy 5q	0.00475549	0.00177878	4869/5928
		umls:C2981142	Refractory anemia, without ringed sideroblasts, without excess blasts	0.00475549	0.00177878	4869/5928
		umls:C0033575	Prostatic Diseases	0.00475549	0.00177878	3192/4869/6426
		umls:C1861922	CAMPOMELIC DYSPLASIA	0.00475549	0.00177878	4869/5928
		umls:C0023348	Leprosy, Lepromatous	0.00518504	0.00193945	4869/5928
		umls:C2936179	Obesity, Visceral	0.00518504	0.00193945	4869/5928
		umls:C1959635	Parvovirus B19 (disease)	0.00518504	0.00193945	4869/5928
	8	umls:C0027889	Hereditary Sensory and Autonomic Neuropathies	0.00525381	0.00196518	3192/4869/6426
		umls:C0206735	Melanoma, Amelanotic	0.00525381	0.00196518	4869/5928
		umls:C0007965	Chediak-Higashi Syndrome	0.00582472	0.00217873	3192/6426
		umls:C0346109	Malignant Mesothelioma of Peritoneum	0.00625174	0.00233845	4869/5928/5934
		umls:C0008525	Choroideremia	0.00716596	0.00268042	3192/6426
		umls:C0020071	Hereditary Sensory Autonomic Neuropathy, Type 1	0.00758135	0.00283579	4869/5934
		umls:C0235025	Peripheral motor neuropathy	0.00758135	0.00283579	51379/5934
		umls:C0598589	Inherited neuropathies	0.00834806	0.00312258	4869/5928
		umls:C0151313	Sensory neuropathy	0.00991211	0.00370761	3192/6426
		umls:C0151468	Thyroid Gland Follicular Adenoma	0.0102119	0.00381976	79026/3192/6426
		umls:C0003507	Aortic Valve Stenosis	0.011099	0.00415155	51379/5934
		umls:C0266999	Vesicular Stomatitis	0.0141544	0.00529444	4869/6426
		umls:C1270972	Mild cognitive disorder	0.0141544	0.00529444	4869/6426
		umls:C0007959	Charcot-Marie-Tooth Disease	0.0141544	0.00529444	4869/5934
		umls:C0442874	Neuropathy	0.0149157	0.00557918	4869/6426
	9	umls:C0026936	Mycoplasma Infections	0.0149157	0.00557918	3192/6426
		umls:C0035335	Retinoblastoma	0.0152957	0.00572132	4869/5934
		umls:C0043346	Xeroderma Pigmentosum	0.0156753	0.00586331	4869/5928
		umls:C0021400	Influenza	0.0196328	0.00734362	4869/5928
	10	umls:C0085652	Pyoderma Gangrenosum	0.020861	0.00780302	3192/4869
		umls:C0741899	Poorly differentiated carcinoma	0.020861	0.00780302	4869/6426
		umls:C0043194	Wiskott-Aldrich Syndrome	0.020861	0.00780302	4869/5928
		umls:C0011334	Dental caries	0.020861	0.00780302	3192/4869
		umls:C0266999	Vesicular Stomatitis	0.020861	0.00780302	4869/5928
		umls:C0151650	Renal fibrosis	0.020861	0.00780302	3192/4869
		umls:C0020676	Hypothyroidism	0.020861	0.00780302	4869/5928
		umls:C0004623	Bacterial Infections	0.020861	0.00780302	4869/5934
